# Supplementary material for: Water coordinated on Cu(I)-based catalysts is the oxygen source in CO2 reduction to CO
Source: Nat Commun. 2022 May 11;13:2577. doi: 10.1038/s41467-022-30289-5 (PMC9095693; doi:10.1038/s41467-022-30289-5)
Supplement: Supplementary file 3 — Source Data [file 41467_2022_30289_MOESM3_ESM.xlsx]

## Sheet: Fig. 2
		Fig. 2 Mass spectra of CO2 reduction to CO under different Cu-based catalytic systems
		63Cu+		65Cu+		[63Cu(H2O)]+		[65Cu(H2O)]+
		m/z	Intensity	m/z	Intensity	m/z	Intensity	m/z	Intensity
		10.4016	0.0002	10.6889	0.0005	10.6187	0.0179	10.4758	0.0138
		11.3643	0.0003	11.7737	0.0004	11.7653	0.0195	11.4882	0.0172
		12.4099	0.0002	12.6622	0.0004	12.8234	0.0143	12.5178	0.0138
		13.4255	0.0003	13.6957	0.0004	13.6726	0.0135	13.6021	0.0163
		14.4755	0.0002	14.6302	0.0004	14.7101	0.0168	14.6045	0.015
		15.5375	0.0003	15.5578	0.0004	15.6176	0.013	15.6212	0.0162
		16.6895	0.0002	16.5481	0.0004	16.6451	0.0194	16.2462	0.0031
		17.7207	0.0002	17.4492	0.0003	17.7102	0.014	16.7677	0.0108
		18.7328	0.0002	18.3755	0.0005	18.5943	0.0142	17.5628	0.0139
		19.6725	0.0002	19.5037	0.0005	19.456	0.0123	18.6608	0.0177
		20.6831	0.0002	20.5706	0.0005	20.3618	0.0137	19.7405	0.0168
		21.5227	0.0002	21.6558	0.0004	21.337	0.0147	20.7831	0.016
		22.4636	0.0002	22.6971	0.0005	22.2548	0.0152	21.8431	0.0166
		23.4075	0.0002	23.5233	0.0003	23.2549	0.0172	22.8793	0.0163
		24.456	0.0002	24.3417	0.0004	24.3872	0.014	23.7514	0.0145
		25.5304	0.0002	25.2989	0.0005	25.357	0.0174	24.5929	0.0111
		26.4782	0.0002	26.3998	0.0005	26.2986	0.0135	25.4905	0.0163
		27.3973	0.0002	27.5246	0.0006	27.2098	0.0145	26.3687	0.0119
		28.358	0.0002	28.5927	0.0005	28.1405	0.0149	27.1297	0.0124
		29.3199	0.0002	29.6636	0.0004	29.0712	0.0155	28.0592	0.0171
		30.2409	0.0002	30.743	0.0005	30.0907	0.0167	29.219	0.0173
		31.1989	0.0002	31.6462	0.0004	31.2128	0.016	30.334	0.0164
		32.1659	0.0002	32.4228	0.0004	32.2956	0.0149	31.4053	0.0169
		33.253	0.0002	33.33	0.0005	33.3328	0.0167	32.3621	0.0135
		34.1653	0.0002	34.3253	0.0004	34.2776	0.0152	33.3519	0.0161
		35.0799	0.0002	35.3055	0.0005	35.3602	0.0201	34.4382	0.0177
		36.0743	0.0002	36.4764	0.0004	36.2937	0.0116	35.4223	0.016
		37.0462	0.0002	37.4464	0.0003	37.3159	0.0189	36.4429	0.0173
		38.1653	0.0003	38.4943	0.0005	38.3009	0.013	37.4622	0.0138
		39.2804	0.0002	39.5137	0.0004	39.355	0.0175	38.3499	0.0161
		40.3199	0.0002	40.6282	0.0005	40.3938	0.0147	39.4299	0.0185
		41.3086	0.0002	41.6698	0.0004	41.2604	0.0118	40.5446	0.0168
		42.3596	0.0002	42.6373	0.0004	42.2257	0.015	41.5654	0.017
		43.4969	0.0002	43.6083	0.0004	43.1377	0.0149	42.4825	0.0125
		44.4989	0.0002	44.641	0.0005	44.0721	0.0131	43.3646	0.0159
		45.5438	0.0003	45.5364	0.0004	44.7486	0.0086	44.3641	0.0165
		46.6884	0.0003	46.4348	0.0005	45.5957	0.0158	45.3988	0.0159
		47.7609	0.0002	47.5036	0.0004	46.4754	0.0129	46.2689	0.0107
		48.8004	0.0002	48.34	0.0004	47.3862	0.0188	47.017	0.0113
		49.8724	0.0002	49.1988	0.0004	48.5054	0.0188	47.8429	0.0174
		50.9396	0.0002	50.183	0.0004	49.5666	0.0166	48.8924	0.0159
		51.6397	0.0001	51.079	0.0003	51.9252	0.0195	50.6343	0.0084
		52.4698	0.0001	52.1315	0.0002	53.0417	0.0167	51.4726	0.0148
		53.4316	0.0001	52.8902	0.0002	54.0803	0.016	52.4307	0.0146
		54.4654	0.0002	53.7106	0.0002	55.1799	0.0179	53.3944	0.0155
		55.525	0.0002	54.7899	0.0003	56.3768	0.0181	54.4293	0.0161
		56.5621	0.0002	55.8307	0.0002	57.4807	0.0166	55.3767	0.0169
		57.6944	0.0002	56.7957	0.0002	58.3683	0.0137	56.4344	0.0152
		58.8579	0.0002	57.7204	0.0002	59.3121	0.0145	56.9645	0.0032
		59.8529	0.0001	58.6385	0.0002	60.3391	0.0145	57.5673	0.0141
		60.599	0.0001	59.4075	0.0001	61.232	0.014	58.5173	0.0168
		61.5234	0.0002	60.1694	0.0003	62.217	0.0159	59.6496	0.0168
		62.713	0.0032	61.1695	0.0002	63.3423	9.2399	60.736	0.0154
		63.2562	100	62.0815	0.0002	64.5528	0.0158	61.7184	0.0156
		64.5105	0.0001	63.0677	0.0003	65.683	0.0182	62.2936	0.0016
		65.3398	0.0001	64.0811	0.0002	66.7862	0.017	62.8809	0.017
		66.0073	0.0001	64.6639	0.0184	67.8306	0.0152	63.8451	0.0164
		66.7649	0.0002	65.2519	100	68.892	0.0176	64.5217	0.0042
		67.6526	0.0002	66.3671	0.0003	70.0028	0.0172	65.2376	14.8921
		68.7308	0.0002	67.4173	0.0003	70.9482	0.0126	66.2926	0.011
		69.7765	0.0002	68.4561	0.0002	71.7923	0.0128	67.1739	0.0148
		70.7264	0.0001	69.6316	0.0003	72.6892	0.0155	68.1666	0.0157
		71.5934	0.0002	70.4658	0.0002	73.675	0.0134	69.24	0.019
		72.6461	0.0002	71.2588	0.0002	74.4027	0.0098	70.4106	0.0184
		73.7443	0.0002	72.135	0.0002	75.2148	0.0159	71.4882	0.0184
		74.6956	0.0002	73.0179	0.0002	76.0657	0.0116	72.5778	0.0183
		75.7696	0.0002	74.1395	0.0003	76.9405	0.0137	73.6027	0.0139
		76.802	0.0002	75.2876	0.0003	77.9652	0.0179	74.5425	0.0155
		77.8817	0.0002	76.4792	0.0003	79.4315	0.0106	75.5316	0.0149
		78.9356	0.0001	77.6611	0.0003	81.1055	100	76.4956	0.0164
		79.7797	0.0002	78.7343	0.0002	81.6507	0.0129	77.5239	0.0171
		80.6497	0.0001	79.716	0.0003	82.9465	0.013	78.623	0.0177
		81.4672	0.3629	80.7657	0.0003	83.8375	0.015	79.5199	0.0114
		82.6596	0.0002	81.7291	0.0002	84.8529	0.0177	80.2907	0.0116
		83.6468	0.0002	83.4353	0.3229	85.871	0.0166	81.0676	0.009
		84.6806	0.0002	84.579	0.0002	86.9113	0.0145	82.0128	0.0118
		85.645	0.0001	85.4858	0.0002	87.8724	0.0156	83.178	100
		86.595	0.0001	86.5582	0.0002	88.8908	0.0174	84.3438	0.0113
		87.5892	0.0002	87.564	0.0002	90.0391	0.019	85.3133	0.0173
		88.6087	0.0002	88.5367	0.0002	90.7167	4.026	86.4045	0.017
		89.7037	0.0002	89.4439	0.0002	92.1394	0.0182	87.4434	0.0172
		90.5388	0.0001	90.4737	0.0003	93.299	0.0203	88.4762	0.0166
		91.4216	0.0002	91.5924	0.0003	94.3581	0.0163	89.6209	0.0201
		92.4722	0.0002	92.6217	0.0002	95.3696	0.016	90.7387	0.0161
		93.4935	0.0001	93.574	0.0003	96.2956	0.0145	91.6796	0.014
		94.4296	0.0001	94.5467	0.0002	97.1719	0.0127	92.9563	4.0534
		95.4369	0.0002	95.5372	0.0003	98.1063	0.0145	93.82	0.0167
		96.4154	0.0001	96.6976	0.0003	99.1119	0.019	94.6209	0.0093
		97.5152	0.0002	97.6668	0.0002	100.257	0.0187	95.4259	0.0143
		98.5102	0.0001	98.4465	0.0002	101.287	0.0154	96.3804	0.0161
		99.5392	0.0002	99.3952	0.0003	102.271	0.0168	97.4584	0.015
		100.658	0.0002	100.582	0.0003	103.302	0.0167	98.3572	0.0148
		101.707	0.0002	101.701	0.0003	104.382	0.0189	99.3995	0.0174
		102.562	0.0001	102.857	0.0003	105.588	0.0188	100.447	0.0171
		103.456	0.0002	104.028	0.0003	106.958	2.7092	101.358	0.0124
		104.201	0.0001	105.101	0.0002	108.055	0.0193	102.313	0.0173
		104.969	0.0002	106.172	0.0003	109.134	0.0157	103.358	0.0158
		106.118	0.0002	106.958	0.0151	110.174	0.0159	104.703	0.0244
		107.19	0.0001	108.185	0.0003	111.302	0.0189	105.346	0.0062
		107.94	0.0001	109.338	0.0213	112.342	0.0152	106.092	0.0145
		108.683	0.0001	110.599	0.0003	113.354	0.015	107.058	0.017
		109.795	0.0002	111.693	0.0002	114.428	0.0172	108.166	0.0169
		110.781	0.0002	112.722	0.0002	115.566	0.0171	109.058	2.6678
		111.831	0.0002	113.628	0.0002	116.592	0.0175	110.207	0.0152
		112.731	0.0001	114.519	0.0002	117.692	0.0154	111.177	0.0168
		113.698	0.0001	115.537	0.0003	118.637	0.0141	112.233	0.0156
		114.725	0.0002	116.779	0.0003	119.422	0.0115	112.781	0.0064
		115.889	0.0002	117.934	0.0003	120.362	0.0187	113.572	0.0158
		116.88	0.0001	119.08	0.0003	121.561	0.0163	114.43	0.0116
		117.784	0.0001	120.146	0.0003	122.617	0.0151	115.373	0.0181
		118.791	0.0002	121.239	0.0003	123.609	0.0154	116.155	0.0103
		119.921	0.0002	122.291	0.0002	124.454	0.0124	116.999	0.0181
		120.984	0.0002	123.275	0.0003	125.397	0.0156	118.197	0.0197
		122.056	0.0001	124.107	0.0001	126.404	0.0172	119.356	0.0162
		123.094	0.0002	124.801	0.0002	127.504	0.0186	120.489	0.0153
		124.006	0.0001	125.748	0.0002	128.608	0.0185	121.492	0.0152
		124.767	0.0001	126.772	0.0003	129.636	0.0185	122.483	0.0148
		125.729	0.0001	127.761	0.0003	130.607	0.0126	123.473	0.0151
		126.786	0.0002	128.836	0.0002	131.448	0.0158	124.499	0.0156
		127.836	0.0001	129.94	0.0003	132.534	0.0204	125.682	0.0191
		128.817	0.0002	130.963	0.0002	133.554	0.0158	126.444	0.004
		129.819	0.0001	131.974	0.0003	134.56	0.0147	127.081	0.0155
		130.789	0.0001	133.163	0.0003	135.472	0.0127	128.084	0.014
		131.716	0.0002	134.324	0.0003	136.418	0.0163	128.815	0.0086
		132.845	0.0002	135.422	0.0002	137.413	0.0147	129.606	0.0164
		133.902	0.0001	136.496	0.0003	138.448	0.0183	130.502	0.0103
		134.961	0.0002	137.471	0.0002	139.485	0.0144	131.356	0.0154
		136.056	0.0002	138.31	0.0003	140.517	0.0152	132.353	0.015
		137.039	0.0001	139.159	0.0002	141.503	0.0155	133.503	0.0166
		138.058	0.0002	140.145	0.0003	142.561	0.0176	134.236	0.0062
		139.16	0.0001	141.239	0.0003	143.635	0.0174	135	0.0172
		140.131	0.0001	142.427	0.0003	144.728	0.019	136.13	0.0155
		141.136	0.0002	143.533	0.0002	145.839	0.0186	137.006	0.0114
		142.332	0.0002	144.514	0.0002	146.858	0.0141	137.762	0.0223
		143.388	0.0001	145.299	0.0002	147.989	0.0184	138.816	0.0141
		144.389	0.0001	146.18	0.0002	149.029	0.0148	139.839	0.0173
		145.371	0.0002	147.15	0.0003			140.888	0.0162
		146.491	0.0002	148.204	0.0003			141.955	0.0173
		147.549	0.0002	149.327	0.0002			143.013	0.0153
		148.589	0.0002					144.07	0.0168
		149.642	0.0002					145.151	0.0175
								145.861	0.0067
								146.684	0.0176
								147.822	0.0164
								148.862	0.0158
								149.824	0.0152

## Sheet: Fig. 3
		Fig. 3 Variation of CO2 adsorption and CO generation with reaction pressure and temperature of heating tape around the gas circuit
		Fig. 3a
		Pressure (mTorr)	63Cu+ System		[63Cu(H2O)]+ System
			Intensity of [Cu(CO2)]+	Error	Intensity of [Cu(CO2)]+	Error
		0	0	0	0	0
		0.1	3.96	0.04	51.87	0.18
		0.5	4.27	0.02	1230	13.33
		1	5.05	0.12	2116.67	15.56
		1.5	18.3	0.53	3200	46.67
		2	40.6	0.6	3486.67	11.11
		2.5	42.2	0.53	3283.33	77.78
		3	47.47	0.44	2353.33	24.44
		4	71.8	0.93	2070	6.67
		Fig. 3b
		Pressure (mTorr)	63Cu+ System		[63Cu(H2O)]+ System
			Intensity of [Cu(CO)]+	Error	Intensity of [Cu(CO)]+	Error
		0	0	0	0	0
		0.1	4.22	0.13	86.5	2.47
		0.5	15.12	0.07	1400	53.33
		1	16.97	1.08	1646.67	31.11
		1.5	20.1	0.6	2183.33	48.89
		2	21.82	0.48	1910	60
		2.5	22.33	1.18	1846.67	97.78
		3	23.23	0.31	1490	40
		4	25.77	0.29	1173.33	117.78
		Fig. 3c
		Temperature (oC)	63Cu+ System		[63Cu(H2O)]+ System
			Intensity of [Cu(CO2)]+	Error	Intensity of [Cu(CO2)]+	Error
		21	4.17	0.04	3246.67	51.11
		58.2	10.33	0.24	3416.67	60
		134	10.73	0.16	3456.67	22.22
		207.5	15.77	0.76	3580	6.67
		280	18.3	0.53	3903.33	57.78
		350	24.6	1.53	3723.33	35.56
		Fig. 3d
		Temperature (oC)	63Cu+ System		[63Cu(H2O)]+ System
			Intensity of [Cu(CO)]+	Error	Intensity of [Cu(CO)]+	Error
		21	4.1	0.23	1049.33	120.89
		58.2	4.56	0.3	1383.33	68.89
		134	11.73	0.98	2330	93.33
		207.5	14.88	0.04	2816.67	22.22
		280	23.1	0.8	3716.67	71.11
		350	20.83	0.44	2906.67	57.78

## Sheet: Fig. 4
		Fig. 4 Isotope-labeling MS measurement results under different systems
		[63Cu(H216O)]+ + C16O2		[63Cu(H216O)]+ + C18O2		[63Cu(H216O)]+ + H216O + C16O2		[63Cu(H216O)]+ + H216O + C18O2		[63Cu(H216O)]+ + H218O + C16O2		[63Cu(H216O)]+ + H218O + C18O2
		m/z	Intensity	m/z	Intensity	m/z	Intensity	m/z	Intensity	m/z	Intensity	m/z	Intensity
		50.7234	0.00934	50.284	0.00909	50.8403	0.01706	50.6728	0.01407	50.1759	0.0352	50.4738	0.01253
		51.6779	0.01099	51.4197	0.00936	51.8222	0.0147	51.6866	0.011	51.1573	0.03633	51.4128	0.00931
		52.5532	0.00854	52.487	0.0083	52.7659	0.01782	52.5856	0.01103	52.1762	0.03684	52.3066	0.01314
		53.5313	0.01265	53.4799	0.00804	53.3214	0.00701	53.5557	0.01289	52.8124	0.01825	53.3966	0.01233
		54.6378	0.01066	54.406	0.00711	54.1507	0.01873	54.6462	0.01303	53.6155	0.03952	54.5124	0.01078
		55.768	0.01292	55.2571	0.00688	55.2287	0.0178	55.6844	0.00908	54.6532	0.03722	55.4681	0.01297
		56.9143	0.01163	56.2098	0.00886	56.1942	0.01598	56.5881	0.01004	55.6421	0.03455	56.5357	0.01414
		58.0549	0.01346	57.2824	0.00883	57.1372	0.01503	57.5566	0.01103	56.664	0.04027	57.551	0.01039
		59.143	0.01275	58.3315	0.00847	58.1249	0.01691	58.5833	0.01181	57.6446	0.03585	58.5353	0.01289
		60.285	0.01331	59.3671	0.0086	59.0798	0.01509	59.556	0.00965	58.652	0.03564	59.6876	0.0145
		61.3859	0.01241	60.4399	0.00895	60.0431	0.01741	60.3935	0.00932	59.6467	0.04014	60.6137	0.00781
		62.5584	0.01297	61.4999	0.00814	61.1215	0.01835	61.1747	0.00823	60.6912	0.04122	61.5621	0.01494
		63.516	16.152	62.3668	0.00543	62.1966	0.0172	62.0339	0.0121	61.733	0.03778	63.2645	7.48521
		64.6745	0.01189	63.3244	9.81209	63.5318	13.4676	63.4608	9.1533	62.4395	0.00736	64.2833	0.01207
		65.7554	0.01415	64.4755	0.00809	64.615	0.01993	64.4109	0.01466	63.2437	19.0866	65.4117	0.01317
		66.8759	0.01418	65.3975	0.01148	65.7048	0.01759	65.3623	0.00888	64.3815	0.03559	66.4633	0.01213
		68.0378	0.01174	66.4916	0.00838	66.7776	0.01708	66.2715	0.01203	65.4316	0.03807	67.4435	0.01069
		69.1187	0.01303	67.4883	0.00789	67.7413	0.01504	67.2995	0.01247	66.0333	0.01074	68.3778	0.01056
		70.1901	0.01249	68.4386	0.00779	68.6767	0.0143	68.21	0.00869	66.7796	0.03793	69.3563	0.01152
		71.3117	0.01254	69.3923	0.00757	69.545	0.01803	68.9733	0.00632	67.762	0.03635	70.3569	0.01118
		72.3583	0.01198	70.1995	0.00571	70.5285	0.01497	69.7742	0.0123	68.8003	0.03702	71.3065	0.00965
		73.3863	0.01072	71.0317	0.00782	71.5868	0.01796	70.7712	0.00989	69.5785	0.02484	72.1866	0.01263
		74.4227	0.01291	72.0039	0.00793	72.6734	0.01662	71.5537	0.00689	70.4075	0.03619	73.3081	0.01287
		75.2977	0.00666	72.9573	0.00783	73.2331	0.00856	72.4011	0.01317	71.435	0.03894	74.413	0.0133
		76.1531	0.01206	73.8954	0.00769	74.0221	0.01536	73.3671	0.01071	72.4106	0.03297	75.4608	0.01134
		77.2753	0.01139	74.8877	0.00833	74.997	0.0171	74.3622	0.01264	73.443	0.04392	76.2851	0.00683
		78.2425	0.00993	75.8625	0.00766	75.9849	0.01732	75.5196	0.01226	74.6725	0.04349	76.9349	0.00936
		79.2867	0.01278	76.8293	0.00795	76.9981	0.0165	76.4832	0.00998	75.76	0.03849	77.8206	0.01115
		80.2381	0.00973	77.85	0.00861	77.9784	0.01716	77.5424	0.01271	76.7245	0.03717	78.8957	0.01503
		81.172	100	78.8835	0.00851	78.9117	0.01282	78.5161	0.01054	77.7851	0.04224	79.9522	0.01134
		82.6038	0.01241	79.8653	0.01067	79.947	0.02039	79.6781	0.01277	78.8828	0.04407	81.0514	100
		83.5645	0.00799	81.1367	100	81.1392	100	81.072	100	79.9912	0.0362	82.2382	0.01075
		84.4603	0.01149	82.1554	0.01846	82.1582	0.01615	82.1652	0.0135	81.1384	100	83.1421	8.24831
		85.5198	0.0108	83.1778	0.02216	83.2649	0.01794	83.105	0.01096	82.3324	0.01255	84.2112	0.01247
		86.5321	0.01148	84.1927	0.00854	84.2696	0.01595	84.0198	0.01216	83.0414	5.42802	85.2751	0.01306
		87.4187	0.00787	85.1697	0.00729	85.0301	0.00657	85.1581	0.0125	84.117	0.03417	86.3951	0.0116
		88.2794	0.01022	85.954	0.00582	85.695	0.0177	86.1885	0.0106	85.1424	0.04434	87.3019	0.01079
		89.323	0.0117	86.6336	0.0052	86.7135	0.01492	87.1706	0.01311	86.1652	0.0368	88.401	0.01326
		90.921	3.29054	87.2864	0.00621	87.7084	0.01568	88.2669	0.01253	87.2768	0.04339	89.5466	0.01311
		92.0367	0.01216	88.1808	0.00822	88.8399	0.01817	89.4581	0.0123	88.3384	0.03691	91.2504	3.51715
		93.1043	0.01173	89.1987	0.00822	89.8699	0.0162	90.9911	3.07694	89.3861	0.04027	92.4528	0.01363
		94.108	0.01157	90.1264	0.00631	91.1877	3.01034	92.244	0.00973	91.068	3.72402	93.1046	1.47026
		95.1016	0.012	91.1308	3.27838	91.8791	0.00726	93.0258	0.00995	91.571	0.02377	94.3247	0.01435
		96.177	0.01149	91.7376	0.00972	92.7092	0.01677	93.9674	0.01084	92.5434	0.03515	95.4746	0.01335
		97.2655	0.01221	92.2611	0.02094	93.7209	0.01683	95.0613	0.01298	93.2519	1.10313	96.5832	0.01413
		98.4181	0.01314	93.1932	0.00655	94.7021	0.01776	96.0441	0.00857	94.5406	0.0386	97.637	0.01264
		99.6144	0.01351	94.0038	0.00674	95.7511	0.01777	97.0153	0.01356	95.5792	0.03649	98.8459	0.00415
		100.813	0.01449	94.5238	0.000113	96.7662	0.01643	98.0065	0.00931	96.6425	0.04159	100.131	0.01308
		101.924	0.0131	95.0462	0.0295	97.82	0.01921	98.9836	0.01166	97.736	0.03675	101.167	0.0106
		102.963	0.06898	95.7897	0.00755	98.915	0.01765	100.141	0.0137	98.7246	0.03532	102.104	0.01084
		104.313	0.01204	96.8226	0.00917	99.5021	0.0072	101.313	0.0135	99.756	0.03804	103.029	0.01231
		105.437	0.01206	97.824	0.00732	100.389	0.01872	102.231	0.00856	100.741	0.03595	104.243	0.01297
		106.479	0.01083	98.6522	0.00632	101.37	0.01547	103.173	0.04966	101.747	0.0373	105.114	0.00937
		107.094	3.64312	99.4036	0.00609	102.362	0.0158	104.314	0.01191	103.02	0.02167	106.161	0.01466
		108.262	0.01286	100.186	0.00658	103.373	0.01789	105.243	0.01007	103.898	0.04211	107.341	0.01332
		109.201	0.00918	100.907	0.00546	104.45	0.01795	106.131	0.0115	104.775	0.02599	108.459	0.01296
		110.119	0.01083	101.59	0.00598	105.481	0.01705	107.142	0.01176	105.406	0.0247	109.139	0.01402
		111.24	0.01219	103.043	0.00624	106.885	3.40907	108.098	0.01139	105.922	0.01079	110.207	0.0079
		112.38	0.01207	104.164	0.0085	108.124	0.01599	109.116	0.01175	106.823	3.7734	110.75	3.67741
		113.609	0.01466	105.167	0.00806	108.998	0.01626	110.068	0.00971	107.63	0.02489	112.07	0.01332
		114.622	0.00953	106.143	0.00761	110.132	0.01768	111.154	3.38536	108.415	0.02529	113.241	0.01296
		115.424	0.00873	106.993	0.01702	111.152	0.01645	112.485	0.0114	108.998	0.02602	114.105	0.00861
		116.335	0.01241	107.993	0.0078	112.116	0.01559	113.473	0.01444	109.888	0.03882	114.942	0.01063
		117.384	0.00981	109.051	0.03475	112.828	0.00804	114.649	0.01329	110.879	0.037	115.794	0.01143
		118.277	0.01015	109.834	0.02286	113.445	0.00831	115.773	0.01361	111.488	0.01026	116.832	0.01254
		119.142	0.00837	111.02	2.89649	114.171	0.01656	116.872	0.0134	112.265	0.03873	117.809	0.01537
		120.094	0.01367	111.592	8.89e-05	114.912	0.00722	117.853	0.01187	113.344	0.03859	118.919	0.0127
		121.271	0.01218	112.375	0.02602	115.667	0.01714	118.872	0.01052	114.369	0.03471	119.91	0.01418
		122.423	0.0127	113.248	0.00499	116.684	0.01393	119.749	0.01042	115.41	0.03797	120.912	0.01358
		123.613	0.0132	113.985	0.00724	117.534	0.01676	120.799	0.01254	116.389	0.03361	121.958	0.01421
		124.761	0.01191	114.965	0.00823	118.547	0.0161	121.756	0.01022	117.33	0.03978	122.923	0.01143
				115.956	0.00815	119.697	0.01939	122.633	0.01214	118.466	0.04462	123.88	0.01041
				117.003	0.00894	120.842	0.01775	123.588	0.01123	119.562	0.04125	124.772	0.01295
				117.955	0.00677	121.887	0.01466	124.706	0.01338	120.675	0.04035
				118.846	0.00771	122.438	0.00719			121.405	0.0247
				119.772	0.00744	123.141	0.01323			122.402	0.04406
				120.756	0.00867	124.176	0.01897			123.163	0.01084
				121.59	0.00502					123.796	0.04613
				122.231	0.00578					124.732	0.02595
				123.052	0.00743
				123.981	0.00759
				124.782	0.00572

## Sheet: Fig. 5
		Fig. 5 Influence of the number of coordinated H2O, free H2O, and extraneous acid on the generation of CO
		Fig. 5a
		without free H2O			with free H2O
		Species	Intensity of [63Cu(CO)]+	Error	Species	Intensity of [63Cu(CO)]+	Error
		63Cu+	4.4	0.2	63Cu+	4.2	0
		[63Cu(H2O)]+	854.2	25.4	[63Cu(H2O)]+	867.4	26.6
		[63Cu(H2O)2]+	803.2	51.8	[63Cu(H2O)2]+	821	38.4
		Fig. 5b
		without HOAc			with HOAc
		Species	Intensity of [63Cu(CO)]+	Error	Species	Intensity of [63Cu(CO)]+	Error
		63Cu+	4.1	0.1	63Cu+	6.4	0.2
		[63Cu(H2O)]+	858.2	29.3	[63Cu(H2O)]+	7676	455.2

## Sheet: Supplementary Figure 1
		Supplementary Figure 1 Full mass spectra of different Cu-based solutions
		Cu		Cu2O		CuO		CuCl		CuBr		CuI
		m/z	Intensity	m/z	Intensity	m/z	Intensity	m/z	Intensity	m/z	Intensity	m/z	Intensity
		20.536	0.000261227	20.5373	0.000417974	20.5227	0.000396389	20.5271	0.000103446	20.5554	0.000104738	20.5484	0.000115858
		21.5304	0.000267303	21.5373	0.000442429	21.5398	0.00043366	21.5638	0.000107056	21.5761	0.00010314	21.5372	0.000115243
		22.5508	0.000271299	22.5568	0.000436238	22.5635	0.000403539	22.0828	4.57399e-06	22.5553	9.69694e-05	22.5377	0.000119813
		23.5655	0.00025486	23.5548	0.000436486	23.5796	0.000416086	22.5859	9.69037e-05	23.581	0.000106919	23.5757	0.000123093
		24.4995	0.000230595	24.5781	0.000442828	24.5936	0.000409525	23.5522	9.3455e-05	24.71	0.000121796	24.5886	0.000120431
		25.2387	0.000172344	25.593	0.000429712	25.6016	0.000417883	24.5005	0.000101283	25.8034	0.000102468	25.5876	0.000114995
		26.0472	0.000245688	26.6349	0.000455728	26.6128	0.000413729	25.5231	0.000106567	26.8161	0.000100696	26.5288	0.000104938
		26.9969	0.000245588	27.6764	0.000438479	27.5704	0.000365296	26.5672	0.000112407	27.7889	9.8359e-05	27.3267	8.46029e-05
		27.9455	0.00025277	28.7013	0.000430654	28.46	0.000374118	27.5682	9.78585e-05	28.8157	0.000107751	27.9984	8.13748e-05
		28.7403	0.00013408	29.7513	0.000454622	29.4097	0.000397104	28.5874	0.000111451	29.8788	0.000104355	28.8121	0.000103065
		29.2988	0.000222521	30.7884	0.000422704	30.3974	0.000398975	29.6106	0.000100299	30.8943	0.000101298	29.6962	0.000100534
		30.2731	0.000263152	31.739	0.000384821	31.3503	0.00038235	30.5831	9.62717e-05	31.9275	0.000105294	30.5724	0.000103187
		31.2307	0.000242094	32.5755	0.000328389	32.2706	0.000345703	31.4893	8.17383e-05	32.9333	9.67517e-05	31.4223	9.87667e-05
		32.1198	0.000220505	33.3239	0.000330715	33.1418	0.000359627	32.1595	6.93068e-05	33.8908	9.64224e-05	32.3057	0.000108463
		32.9229	0.000207715	34.1189	0.000342769	34.0094	0.00032027	32.9942	9.2425e-05	34.9011	0.000106113	33.328	0.000126526
		33.723	0.000211731	34.9352	0.00034694	34.8124	0.000345382	33.6552	5.79434e-05	35.9202	9.83325e-05	34.4266	0.000135667
		34.5658	0.000228898	35.7821	0.000367368	35.6465	0.00034192	34.4303	8.6824e-05	36.9121	9.93685e-05	35.5527	0.000127699
		35.4281	0.000221822	36.6459	0.000340226	36.571	0.000401882	35.2413	7.3195e-05	37.7833	8.2028e-05	36.6862	0.000135829
		36.2816	0.000229205	37.3743	0.000295693	37.6225	0.000442816	35.9446	7.60785e-05	38.7017	9.67122e-05	37.7715	0.000118216
		37.1513	0.000225998	38.1989	0.000394019	38.6471	0.000353954	36.6544	6.64193e-05	39.5633	0.00135	38.7339	0.000108828
		37.9486	0.000195836	38.7811	0.000139896	39.568	0.12985	37.4502	9.97745e-05	40.6229	0.000102552	39.6822	0.000263433
		38.6142	0.000172498	39.5012	1.10394	40.5048	0.00161	38.084	2.1706e-05	41.5163	0.00285	40.7082	0.00010635
		39.5484	0.10863	40.3263	0.00156	41.5193	0.18963	38.6185	9.9536e-05	42.5267	0.06785	41.5417	0.00214
		40.6555	0.0034	41.4945	0.30234	42.4935	0.25303	39.5567	9.37937e-05	43.4914	0.01931	42.535	0.03976
		41.5055	0.07619	42.5262	0.221	43.4599	0.37828	40.5041	0.000103814	44.4904	0.05651	43.5009	0.02775
		42.505	0.1588	43.4802	0.22132	44.4621	0.61935	41.4832	9.55072e-05	45.4541	0.01856	44.475	0.06998
		43.4744	0.14216	44.4788	0.26022	45.4505	0.41033	42.6348	0.00251	46.4654	0.03098	45.4208	0.03288
		44.4635	0.16241	45.4658	0.24918	46.4364	0.23692	43.5241	0.00324	47.5479	0.00131	46.4592	0.04155
		45.4448	0.13182	46.4388	0.11587	47.4691	0.01227	44.5031	0.04241	48.6869	0.000102034	47.4304	0.00143
		46.4541	0.0572	47.3673	0.01127	48.5381	0.000435213	45.4193	0.0098	49.7166	0.000105609	48.6284	0.000191421
		47.3894	0.00271	48.5616	0.000490504	49.4267	0.000392579	46.4459	0.01871	50.7084	9.27398e-05	49.5294	0.000231212
		48.4189	0.000885339	49.6625	0.000433242	50.3947	0.000403107	47.4973	0.000337373	51.368	0.000694689	50.5616	0.000118421
		49.3678	0.000949386	50.6483	0.000411758	51.3646	0.00621	48.6354	0.000106886	52.5664	0.000103358	51.4682	0.000180084
		50.5445	0.000291023	51.4105	0.00182	52.1476	0.00611	49.6519	0.000104228	53.385	0.00603	52.2555	0.000119028
		51.5103	0.000896829	52.5121	0.000463385	52.6659	9.01684e-06	50.6814	0.000109019	54.3263	0.00112	53.4233	0.02106
		52.5289	0.000882174	53.4092	0.18541	53.3318	0.33255	51.6141	8.57339e-05	55.3769	0.0512	54.4148	0.00208
		53.3941	0.06668	54.3428	0.02205	54.3145	0.02225	52.5457	5.28821e-05	56.3559	0.01734	55.3776	0.13898
		54.3271	0.01236	55.3761	1.2534	55.3639	2.73574	53.3975	0.00531	57.4064	0.17273	56.3615	0.02137
		55.3728	0.7219	56.3342	0.15386	56.3277	0.27772	54.3514	0.00238	58.3937	0.28618	57.3881	0.20102
		56.3653	0.1032	57.3974	3.03572	57.3748	5.03468	55.4184	0.04499	59.3791	0.08048	58.3962	0.60112
		57.3932	1.54144	58.3864	2.17018	58.3649	3.63511	56.3998	0.01411	60.4016	0.18115	59.3697	0.11078
		58.386	1.20152	59.3698	1.26083	59.3536	2.6404	57.3828	0.04454	61.376	0.02721	60.4013	0.2787
		59.3731	0.87134	60.3939	0.52784	60.3817	1.474	58.386	0.35262	62.4317	0.00368	61.3581	0.0258
		60.3722	0.59284	61.359	0.33662	61.3474	0.4207	59.3836	0.03519	63.2554	100	62.4261	0.00924
		61.3455	0.08369	62.3619	0.04226	62.3424	0.08088	60.3897	0.18257	64.375	0.23995	63.2482	100
		62.3764	0.01461	63.2451	100	63.2292	7.3467	61.3402	0.00944	65.2487	47.0324	64.3492	0.0951
		63.2452	100	64.3379	2.14425	64.3178	1.34331	62.543	0.002	66.1157	0.00533	65.2415	47.3583
		64.3247	0.19111	65.2379	47.4439	65.2301	3.4863	63.2506	100	67.3017	0.01566	66.1628	0.00821
		65.2351	46.9927	66.2711	0.04499	66.304	0.05933	64.3769	0.0374	68.3527	0.00884	67.3551	0.03382
		66.3064	0.01038	67.3234	0.26298	67.323	0.47015	65.2433	46.8734	69.3343	0.09329	68.3081	0.00991
		67.3671	0.12126	68.3153	0.11016	68.318	0.21048	66.0533	0.00486	70.3617	0.07096	69.3627	0.19382
		68.3468	0.04822	69.3496	1.35938	69.3205	2.15236	66.6958	3.23511e-06	71.3373	0.04531	70.3615	0.16646
		69.3528	0.61945	70.3575	0.82577	70.3214	1.3953	67.339	0.01542	72.3502	0.1373	71.3591	0.07997
		70.3404	0.34029	71.3595	1.42244	71.3165	1.96664	68.3461	0.00883	73.3475	0.03858	72.3509	0.22618
		71.3543	1.03491	72.3399	0.89104	72.3378	1.47983	69.3425	0.09179	74.3719	0.58286	73.3265	0.14835
		72.3481	0.40773	73.3367	1.29116	73.3012	3.38707	70.3453	0.06624	75.3447	0.03411	74.3584	1.69689
		73.3228	0.59911	74.335	2.86675	74.3169	6.27989	71.3309	0.02301	76.329	0.00584	75.3214	0.08408
		74.331	1.02212	75.3263	0.28592	75.2913	0.41314	72.3176	0.15295	77.2682	0.00535	76.3217	0.00584
		75.3186	0.06755	76.2964	0.02598	76.2664	0.05078	73.32	0.02282	78.1838	0.0019	77.2199	0.00671
		76.3881	0.01075	77.2869	0.04536	77.2019	0.02902	74.3525	0.70176	79.2375	0.02317	78.2311	0.0038
		77.3075	0.02268	78.334	0.02401	78.1345	0.02901	75.291	0.03268	80.2375	0.09615	79.2765	0.044
		78.2501	0.00962	79.2504	0.71836	79.2556	1.20387	75.9392	0.000467739	81.1779	3.04086	80.2427	0.24152
		79.2949	0.20307	80.2693	1.33299	80.2482	1.81888	76.528	0.000548598	82.2178	0.04574	81.1703	3.27105
		80.2582	0.35677	81.1813	4.12696	81.2563	1.36121	77.253	0.0034	83.1759	1.50726	82.2277	0.04442
		81.1763	3.00621	82.2729	0.45525	82.2615	0.34227	78.166	0.0049	84.2947	0.0459	83.1692	1.70374
		82.2474	0.21141	83.2193	3.27405	83.254	3.3082	79.2579	0.02005	85.2616	0.05361	84.2857	0.1962
		83.1975	2.07532	84.2966	0.61338	84.269	1.13311	80.2554	0.11262	86.3009	0.12233	85.2614	0.07481
		84.2686	0.34581	85.2682	0.71502	85.2548	1.26025	81.1708	3.15278	87.294	0.02288	86.3032	0.24102
		85.2668	0.32114	86.2845	1.28626	86.2656	2.18518	82.2019	0.02658	88.3246	0.70693	87.2503	0.07626
		86.2876	1.09485	87.2424	0.57842	87.2401	1.1061	83.1545	1.4797	89.3177	0.0694	88.3052	2.95039
		87.2548	0.27993	88.2835	2.81485	88.2664	11.7483	84.278	0.05712	90.3465	0.07114	89.278	0.32774
		88.2858	0.90296	89.2262	1.76053	89.1963	6.30387	85.1978	0.02931	91.1672	0.15233	90.2918	0.21709
		89.2252	0.73551	90.2693	0.25756	90.2221	0.79575	86.3065	0.14049	92.1327	0.01802	91.2201	0.23612
		90.2445	0.12492	91.2242	1.0466	91.1976	1.38981	87.2624	0.01831	93.1948	0.08195	92.1832	0.01986
		91.1979	0.58175	92.2298	0.13934	92.2176	0.19885	88.3137	1.6491	94.2719	0.05655	93.1973	0.1246
		92.2099	0.06421	93.2413	0.68542	93.2089	1.24444	89.322	0.11479	95.2571	0.08093	94.2536	0.2059
		93.2112	0.28176	94.2385	0.55172	94.2253	1.07457	90.2495	0.04815	96.2534	0.09636	95.2674	0.17275
		94.2127	0.16092	95.2456	1.39946	95.2197	2.781	91.1812	0.17047	97.2415	0.06608	96.2472	0.18235
		95.2396	0.6467	96.2378	1.90613	96.2103	1.95331	92.2252	0.01479	98.2131	0.33821	97.2517	0.10212
		96.2436	0.85569	97.2482	0.9531	97.2249	1.62354	93.2305	0.07183	99.129	2.40626	98.1967	0.35272
		97.225	0.35291	98.1898	1.95776	98.2608	1.4661	94.1839	0.05501	100.303	0.61378	99.1254	3.24657
		98.2297	0.69898	99.1249	5.43039	99.1985	2.73487	95.2584	0.08135	101.137	1.1348	100.285	1.15976
		99.1248	2.76587	100.249	5.57959	100.226	8.39137	96.2814	0.12875	102.289	0.90616	101.134	1.59286
		100.272	2.79379	101.172	4.38259	101.204	4.83928	97.2706	0.06466	103.228	0.16423	102.288	2.6918
		101.187	2.9603	102.272	2.97958	102.249	10.2188	98.2147	0.2519	104.118	1.92231	103.29	0.25356
		102.282	0.95455	103.253	0.83364	103.213	1.59852	99.1233	2.55354	105.111	0.0672	104.112	2.02899
		103.228	0.30654	104.107	1.68991	104.137	0.36829	100.288	0.47707	106.121	0.92115	105.158	0.10084
		104.112	5.02472	105.181	0.68227	105.164	1.06091	101.106	1.31019	107.233	0.12765	106.137	1.15528
		105.175	0.33765	106.161	1.52323	106.2	1.24293	102.295	2.03988	108.248	0.09115	107.214	0.24004
		106.109	2.45205	107.225	1.371	107.189	2.5586	103.272	0.12319	109.191	0.13263	108.225	0.30136
		107.221	0.61747	108.229	0.9974	108.185	1.68991	104.112	2.50557	110.246	0.05726	109.211	0.20335
		108.21	0.30483	109.221	1.24455	109.188	2.22424	105.089	0.07487	111.237	0.2005	110.219	0.11946
		109.218	0.50294	110.197	0.63958	110.184	1.04961	106.113	1.20545	112.245	0.08879	111.238	0.29236
		110.221	0.26388	111.224	4.89066	111.202	9.05079	107.224	0.12785	113.748	0.73395	112.251	0.86107
		111.216	2.7437	112.236	2.95194	112.226	2.76334	108.218	0.09624	114.369	0.63075	113.231	0.178
		112.233	1.47408	113.379	2.99483	113.199	2.62291	109.193	0.12448	115.13	0.15267	114.241	2.40814
		113.264	0.70033	114.209	43.0768	114.199	100	110.197	0.05451	116.25	0.36389	115.224	0.24227
		114.231	16.6	115.166	4.71319	115.194	9.09546	111.183	0.09774	117.243	0.06589	116.245	1.41878
		115.219	1.4561	116.231	6.50075	116.212	14.0058	112.24	0.37601	118.244	0.1325	117.217	0.38744
		116.247	2.67683	117.206	2.60728	117.164	8.78781	113.236	0.08176	119.214	0.07893	118.263	0.41175
		117.197	0.98865	118.207	1.20565	118.196	1.72067	114.236	0.71491	120.172	0.02706	119.209	0.16678
		118.218	0.42767	119.205	2.14192	119.185	4.23861	115.204	0.09001	121.153	0.3652	120.201	0.09732
		119.206	1.21483	120.215	0.55186	120.185	0.91669	116.244	0.39551	122.106	41.1668	121.201	0.42779
		120.221	0.25383	121.151	3.73889	121.146	4.64229	117.202	0.06167	123.111	1.34332	122.096	54.2152
		121.171	1.23341	122.085	76.9104	122.141	7.98745	118.25	0.10033	124.1	18.8783	123.114	1.65637
		122.089	33.6054	123.118	4.24578	123.186	2.77204	119.199	0.09566	125.122	0.63586	124.092	24.7158
		123.134	1.32197	124.077	35.3033	124.125	2.9247	120.276	0.03952	126.195	0.15982	125.119	0.78976
		124.083	15.8033	125.14	2.26223	125.18	2.05676	121.181	0.29442	127.17	0.11928	126.203	0.28792
		125.142	0.83233	126.213	1.64325	126.182	2.9344	122.097	48.7525	128.286	0.10935	127.187	0.14207
		126.203	0.81129	127.206	1.18689	127.165	2.3254	123.098	1.46418	129.178	2.79745	128.261	0.46504
		127.196	0.51164	128.226	2.30912	128.207	3.98593	124.092	22.3901	130.206	0.93352	129.167	2.841
		128.244	1.20219	129.154	26.4274	129.134	25.0204	125.101	0.68339	131.226	0.13368	130.203	3.30472
		129.163	10.2628	130.188	10.9288	130.171	19.216	126.199	0.20495	132.104	0.33185	131.211	0.39429
		130.197	4.56014	131.162	1.80529	131.162	2.84889	127.196	0.06516	133.23	0.06217	132.15	0.45903
		131.201	0.68442	132.17	1.28653	132.159	1.76139	128.247	0.19321	134.121	0.2039	133.174	0.12539
		132.121	0.99733	133.159	0.98093	133.138	1.4897	129.191	0.84254	135.236	0.11957	134.132	0.24607
		133.196	0.45351	134.152	0.91505	134.161	0.86396	130.223	0.81804	136.187	0.75953	135.144	0.45615
		134.113	0.43803	135.164	3.07754	135.149	5.99264	131.2	0.10583	137.19	0.14682	136.186	2.70234
		135.176	1.56911	136.161	51.3118	136.14	57.3447	132.096	0.35608	138.122	0.10887	137.198	0.35555
		136.171	6.51909	137.165	5.46423	137.148	6.14857	133.131	0.05109	139.112	0.55238	138.166	0.21711
		137.185	0.81669	138.163	1.27378	138.157	1.43719	134.107	0.20272	140.181	0.33819	139.148	0.55324
		138.162	0.30916	139.161	5.42997	139.168	6.17391	135.204	0.10948	141.124	0.32359	140.178	0.24261
		139.184	1.14975	140.177	2.52803	140.194	1.86263	136.158	0.56095	142.231	0.42433	141.181	0.35148
		140.184	0.77999	141.157	2.93875	141.174	3.07528	137.146	0.09897	143.185	0.18528	142.25	2.25829
		141.183	0.55836	142.231	8.97719	142.207	18.1275	138.12	0.15263	144.206	0.20204	143.231	0.4931
		142.246	4.25069	143.196	3.20982	143.184	5.68133	139.136	0.24156	145.081	14.3763	144.212	0.69539
		143.221	1.27497	144.186	4.26113	144.189	3.74904	140.11	0.22046	146.126	1.04025	145.071	34.6259
		144.208	1.97961	145.062	20.0824	145.072	5.65612	141.143	0.21237	147.083	6.86589	146.124	2.75323
		145.064	63.3078	146.16	5.72564	146.165	9.18109	142.241	0.89748	148.089	0.45913	147.068	16.6166
		146.107	4.83407	147.092	14.9866	147.102	16.5413	143.223	0.18953	149.111	1.41436	148.092	1.07066
		147.077	38.3665	148.11	1.84424	148.14	2.08791	144.195	0.23359	150.271	0.41205	149.109	2.55236
		148.093	2.36181	149.093	39.0738	149.07	83.5118	145.076	30.8806	151.303	0.30609	150.141	0.75034
		149.105	15.029	150.117	5.6153	150.093	10.0381	146.112	2.07029	152.228	0.14671	151.137	0.51498
		150.114	1.85202	151.138	2.95997	151.127	4.91516	147.073	14.7565	153.161	0.15434	152.145	0.29109
		151.156	0.91958	152.127	4.73909	152.135	3.8972	148.08	0.82611	154.149	0.18053	153.188	0.25131
		152.171	0.80309	153.15	2.69931	153.152	5.11869	149.104	0.64662	155.155	0.1729	154.134	0.37172
		153.186	0.84757	154.145	5.18503	154.129	5.50742	150.151	0.25815	156.147	0.11198	155.153	0.30091
		154.171	0.88987	155.144	3.41399	155.133	4.68348	151.122	0.23077	157.168	3.91136	156.217	0.46316
		155.167	0.96144	156.195	2.44503	156.187	3.99388	152.127	0.10737	158.181	0.5813	157.151	3.88564
		156.226	0.99663	157.139	34.0247	157.121	52.2023	153.155	0.08749	159.163	0.17014	158.185	1.15686
		157.155	11.1108	158.145	5.42474	158.135	8.76523	154.068	0.159	160.071	0.34498	159.199	0.29838
		158.176	1.71326	159.129	2.12732	159.126	2.91457	155.104	0.13743	161.157	0.15119	160.101	0.4819
		159.168	0.598	160.1	1.48709	160.166	1.27521	156.225	0.27232	162.104	1.09478	161.135	0.32174
		160.117	0.43858	161.129	2.38283	161.124	3.23645	157.154	1.00783	163.101	0.87047	162.097	0.48409
		161.15	0.83806	162.096	1.60844	162.171	1.28049	158.196	0.51867	164.122	0.40099	163.12	0.43124
		162.119	0.42537	163.112	4.91933	163.126	7.71181	159.161	0.18089	165.14	0.22413	164.142	0.63753
		163.129	1.78138	164.101	4.31088	164.125	3.35341	160.106	0.30909	166.172	0.117	165.159	0.3622
		164.116	1.1728	165.121	4.17612	165.129	5.12405	160.959	0.41342	167.104	0.22234	166.148	0.27612
		165.147	0.91187	166.125	2.78787	166.129	2.52273	162.029	0.81332	168.139	0.11993	167.126	0.3944
		166.12	0.62559	167.111	4.47775	167.087	8.66754	162.993	0.4735	169.142	0.17842	168.185	0.2246
		167.118	1.55148	168.128	1.32733	168.115	2.16502	164.046	0.72797	170.197	0.12255	169.144	0.2363
		168.173	0.44635	169.105	2.54082	169.101	3.33869	165.062	0.26344	171.143	0.4576	170.169	0.25838
		169.164	0.52797	170.157	1.61344	170.173	3.09918	166.055	0.19586	172.157	0.20604	171.137	0.44517
		170.187	1.21284	171.14	3.5113	171.125	4.89601	167.11	0.11898	173.144	1.91082	172.185	0.51235
		171.174	1.11542	172.17	3.41085	172.153	6.48553	168.141	0.09501	174.116	0.39563	173.136	4.10808
		172.185	1.67064	173.12	6.39661	173.096	9.6025	169.124	0.09487	175.152	0.15953	174.131	0.85947
		173.136	2.92306	174.124	2.13878	174.129	2.46777	170.18	0.10431	176.135	0.16958	175.164	0.3138
		174.15	0.99989	175.134	1.73569	175.136	2.07894	171.119	0.16012	177.175	0.22446	176.126	0.35695
		175.146	0.52587	176.116	1.3021	176.138	1.34324	172.13	0.24751	178.213	0.1858	177.154	0.34986
		176.122	0.47488	177.123	3.48547	177.116	4.46936	173.143	1.79511	179.073	0.41212	178.225	0.39211
		177.149	0.93535	178.128	1.82653	178.128	1.85587	174.129	0.43248	180.094	0.39811	179.106	0.90457
		178.202	0.52289	179.089	7.38961	179.074	16.1476	175.214	0.14359	181.078	0.45604	180.139	0.48464
		179.038	2.77181	180.134	2.90768	180.14	4.08397	176.104	0.17514	182.106	0.2197	181.113	0.48612
		180.193	0.77385	181.075	5.15792	181.113	4.67417	177.132	0.13	183.102	0.29542	182.153	0.28051
		181.017	1.75234	182.134	1.571	182.141	2.0308	178.079	0.12769	184.164	0.18681	183.13	0.42869
		182.204	0.46451	183.113	3.83183	183.13	5.03268	178.935	0.41266	185.168	1.83868	184.139	0.27086
		183.103	1.08227	184.1	1.4788	184.153	2.31461	179.63	0.01247	186.172	0.30798	185.148	1.46749
		184.159	0.50203	185.137	14.5804	185.109	15.3162	180.147	0.37365	187.23	0.26725	186.172	0.54184
		185.153	3.32232	186.156	3.11972	186.145	4.46553	181.011	0.3422	188.072	0.35319	187.155	0.53025
		186.155	1.35162	187.124	3.07057	187.132	3.37745	182.049	0.21615	188.64	0.01107	188.109	0.73272
		187.134	1.34574	188.082	2.31324	188.103	1.70624	183.003	0.29037	189.143	0.28351	189.11	0.59715
		188.084	0.95642	189.088	2.50661	189.076	2.45074	184.055	0.13702	190.114	0.24347	190.109	0.48926
		189.098	0.86203	190.078	1.99385	190.115	2.51069	185.144	0.50835	191.143	0.36398	191.137	0.79677
		190.085	1.10429	191.135	5.30022	191.138	8.6258	186.158	0.2541	192.159	0.18576	192.174	0.51894
		191.172	1.16568	192.118	3.86066	192.122	4.42689	187.124	0.27531	193.181	0.31658	193.158	0.51403
		192.115	1.37402	193.121	4.27815	193.143	5.48695	188.07	0.54025	194.151	0.58796	194.107	1.87687
		193.135	0.96885	194.093	19.5523	194.107	11.3106	189.094	0.28548	195.176	0.45735	195.14	0.78545
		194.09	8.85933	195.12	6.99215	195.111	8.22365	190.105	0.26274	196.127	0.1811	196.125	0.65797
		195.122	1.77656	196.078	6.01097	196.123	3.10799	191.124	0.30076	197.101	0.30429	197.122	0.53108
		196.07	2.95205	197.11	3.91392	197.117	4.31018	192.105	0.23786	198.111	0.13014	198.186	0.2074
		197.101	1.38929	198.127	1.69984	198.135	2.02816	193.115	0.21198	199.142	0.9125	199.139	1.15326
		198.157	0.65445	199.16	13.3922	199.151	22.9891	194.077	1.17647	200.154	0.24878	200.21	0.46062
		199.168	4.22057	200.151	3.62513	200.183	4.90996	195.097	0.28637	201.095	0.89932	201.129	0.93141
		200.203	1.07443	201.112	5.8548	201.088	7.65546	196.255	0.61468	202.048	0.4688	202.131	0.58864
		201.14	1.64679	202.089	3.32302	202.144	4.06752	196.945	0.90317	203.137	0.32805	203.156	0.46761
		202.074	1.42618	203.103	3.48883	203.118	4.3403	198.032	0.07037	204.043	0.4319	204.14	0.36603
		203.148	1.36466	204.098	2.70618	204.153	2.73764	198.935	1.43107	205.134	0.40299	205.117	0.64256
		204.073	1.07646	205.114	4.57001	205.103	6.49309	200.35	0.31456	206.157	0.22881	206.21	0.42052
		205.12	1.29029	206.144	2.12118	206.139	2.70458	201.015	0.60228	207.131	0.72165	207.113	1.21543
		206.144	0.74393	207.125	5.54447	207.119	7.62071	202.063	0.34783	208.151	0.22318	208.164	0.4125
		207.137	1.41338	208.146	3.01013	208.135	3.55618	203.051	0.37243	209.17	0.64576	209.171	1.04285
		208.15	0.99026	209.145	8.38314	209.141	10.5772	204.093	0.23674	210.047	2.40791	210.042	2.95067
		209.145	2.34645	210.054	8.96938	210.113	4.28484	205.106	0.33323	211.155	0.69628	211.12	0.84029
		210.062	3.26345	211.135	5.29348	211.121	5.67781	206.113	0.19474	212.057	1.30053	212.069	1.48329
		211.09	1.77496	212.11	5.63894	212.146	3.36321	207.104	0.56731	213.134	0.91559	213.137	0.87976
		212.102	2.17814	213.131	6.00734	213.134	7.47955	208.138	0.20314	214.135	0.24174	214.175	0.35892
		213.128	1.80799	214.154	2.65653	214.157	3.04126	209.119	0.46335	215.143	0.79638	215.146	1.1661
		214.165	0.85649	215.146	6.17854	215.127	8.48258	210.024	2.20301	216.074	0.43423	216.09	0.82164
		215.135	3.53735	216.123	3.82812	216.156	4.94064	211.073	0.50168	217.144	0.48651	217.113	1.11401
		216.125	2.51419	217.111	7.69585	217.136	7.96603	212.063	1.04178	218.045	0.37184	218.128	0.64213
		217.088	2.86851	218.146	3.28277	218.161	3.22084	213.095	0.42792	219.197	1.94227	219.189	3.33826
		218.108	0.99136	219.136	5.5377	219.161	6.47897	214.066	0.18385	220.192	0.50518	220.215	0.78632
		219.128	2.16493	220.128	2.53622	220.166	2.35281	215.15	0.67114	221.169	0.43057	221.165	0.65568
		220.156	0.75666	221.137	8.70609	221.115	13.2588	216.055	0.56216	222.145	0.17328	222.169	0.30909
		221.134	3.92669	222.144	2.59111	222.145	3.3489	217.083	0.75296	223.148	0.56751	223.141	0.73245
		222.159	1.0921	223.126	5.56331	223.118	7.09569	218.074	0.32827	224.115	0.2131	224.14	0.35141
		223.135	1.66826	224.131	2.36224	224.13	2.43391	219.231	3.69643	225.116	1.15807	225.136	1.34556
		224.164	0.95238	225.128	8.91744	225.12	13.2458	220.019	1.90189	226.184	0.38881	226.171	0.40323
		225.082	3.01188	226.149	2.73371	226.142	3.19765	221.149	0.32768	227.117	0.53903	227.144	0.68172
		226.157	1.01941	227.144	6.40828	227.13	11.1798	221.888	2.04275	228.113	0.16373	228.23	0.36875
		227.086	2.66013	228.205	2.95158	228.172	4.27186	223.168	0.35125	229.067	1.88054	229.065	3.21906
		228.197	1.32856	229.123	12.8034	229.128	15.1974	223.902	0.87253	230.157	0.42274	230.2	0.95526
		229.108	5.00868	230.172	3.57937	230.162	3.67213	225.072	0.4866	231.063	0.69274	231.062	1.34216
		230.176	1.35513	231.079	4.5982	231.154	3.05396	226.022	0.26263	232.158	0.19656	232.166	0.44346
		231.073	1.37904	232.149	1.8157	232.17	1.83509	227.102	0.29431	233.081	1.08735	233.066	1.81497
		232.133	0.55081	233.123	5.44204	233.111	5.24615	228.199	0.14047	234.151	0.35223	234.132	0.57894
		233.067	2.78066	234.149	2.95793	234.166	3.10488	229.057	1.76229	235.132	0.68166	235.104	1.1212
		234.099	1.41067	235.14	5.37492	235.124	9.5634	230.104	0.40679	236.062	0.28782	236.137	0.37268
		235.097	2.14745	236.152	2.63513	236.17	3.88476	231.06	0.73294	237.165	0.59455	237.137	0.64662
		236.11	1.2314	237.153	5.52064	237.162	6.74617	232.157	0.29564	238.155	0.8493	238.161	1.42633
		237.143	1.47986	238.153	10.4643	238.139	9.3682	233.05	1.10988	239.135	2.43009	239.151	2.11334
		238.145	8.7343	239.155	15.5628	239.146	21.1721	234.07	0.35221	240.199	0.53213	240.184	0.56459
		239.149	4.4022	240.168	3.97656	240.167	4.90001	235.058	0.57812	241.148	0.81335	241.125	1.27863
		240.185	1.446	241.136	13.1992	241.134	14.8244	236.107	0.2379	242.248	0.28903	242.25	1.69755
		241.153	6.32351	242.235	9.69875	242.225	10.8468	237.051	0.3118	243.087	0.39788	243.194	0.65734
		242.228	4.54689	243.181	4.47642	243.16	4.842	238.15	0.83367	244.16	0.23333	244.253	0.53783
		243.181	1.64412	244.207	3.53036	244.203	8.82351	239.096	0.87972	245.117	0.55357	245.136	0.63152
		244.217	1.42837	245.118	7.1191	245.146	6.93128	240.261	0.29198	246.205	0.19652	246.36	0.68872
		245.122	1.74113	246.178	3.15326	246.193	3.62751	241.122	0.47741	247.03	0.72395	247.044	1.08304
		246.159	0.80286	247.122	4.52686	247.15	4.16614	242.23	0.03971	248.187	0.22908	248.133	0.33603
		247.074	1.52512	248.141	1.78662	248.166	2.44801	242.872	2.56732	249.161	3.09056	249.143	4.51652
		248.131	0.64489	249.147	33.428	249.138	51.9	244	0.25874	250.194	0.72642	250.173	1.12547
		249.127	7.55552	250.163	7.29034	250.164	10.2921	244.904	2.99654	251.153	0.69673	251.168	1.14098
		250.159	2.68003	251.158	6.84103	251.149	9.32607	245.974	0.22252	252.139	0.41223	252.187	0.59352
		251.129	2.47136	252.166	2.73076	252.16	3.34431	246.913	1.74597	253.129	0.64734	253.14	0.87262
		252.151	1.30658	253.135	7.20151	253.15	8.00733	248.102	0.26989	254.215	0.38062	254.21	0.54385
		253.12	2.21397	254.171	3.86341	254.213	3.79249	249.126	1.65269	255.137	0.59976	255.131	0.88942
		254.18	2.14332	255.156	6.95466	255.14	8.57973	250.148	0.4575	256.176	0.24112	256.3	3.29515
		255.155	2.55428	256.276	11.5677	256.251	11.9423	251.169	0.39131	257.112	2.47258	257.151	3.84437
		256.255	5.51734	257.17	13.16	257.139	14.3628	252.146	0.32159	258.168	0.51432	258.164	0.76418
		257.161	4.14776	258.173	3.52992	258.159	3.46016	253.119	0.35038	259.147	0.76897	259.133	1.70255
		258.169	1.29848	259.179	10.9115	259.172	19.7646	254.149	0.25465	260.102	0.39127	260.191	0.44622
		259.179	10.0484	260.17	2.85134	260.177	4.38257	255.083	0.50561	261.118	2.80232	261.118	2.54618
		260.177	2.20641	261.128	16.8762	261.111	20.856	256.24	0.24402	262.102	0.63096	262.173	0.74468
		261.117	6.96609	262.184	4.38715	262.152	5.19784	257.093	1.68414	263.136	0.52062	263.146	0.62273
		262.139	1.72627	263.166	4.37393	263.155	5.06732	258.169	0.41939	264.141	0.28897	264.217	0.36273
		263.136	1.61945	264.192	2.01962	264.206	2.42862	259.177	1.02021	265.166	0.52752	265.147	0.71402
		264.196	0.86622	265.153	6.20169	265.147	6.19727	260.062	0.33906	266.132	0.24948	266.192	0.32041
		265.133	1.81914	266.186	2.32419	266.203	2.50025	261.14	0.87665	267.163	1.09293	267.151	1.4365
		266.144	0.83746	267.169	10.1895	267.162	13.9476	261.972	0.43396	268.19	0.36152	268.217	0.44929
		267.155	4.45929	268.197	3.06263	268.19	4.03773	263.275	0.33538	269.18	0.54572	269.175	0.84321
		268.195	1.33223	269.154	5.52617	269.179	5.48445	263.992	0.2423	270.255	1.32598	270.217	0.46165
		269.147	2.25146	270.197	2.78343	270.211	2.83608	265.176	0.31957	271.241	0.48062	271.155	0.64534
		270.189	1.22233	271.149	7.80806	271.151	4.99486	266.107	0.17856	272.238	0.25812	272.24	0.7744
		271.13	3.31914	272.227	5.13958	272.245	4.87585	267.15	0.46647	273.161	0.36996	273.165	0.68964
		272.216	2.93239	273.175	6.61785	273.188	5.00665	268.137	0.19452	274.253	0.33343	274.285	26.2732
		273.144	2.6112	274.287	76.5967	273.749	1.05891e-05	269.144	0.33248	275.143	0.50704	275.269	5.3941
		274.244	6.22584	275.278	17.3461	274.267	96.0818	270.117	0.17865	276.182	0.16716	276.293	0.84812
		275.219	2.22216	276.255	3.66478	275.25	22.4581	271.127	0.32922	277.138	0.66871	277.238	0.7859
		276.166	0.98292	277.197	8.52894	276.26	4.11698	272.107	0.24687	278.178	0.65276	278.243	0.8078
		277.151	3.24932	278.221	3.44982	277.164	10.8767	273.107	0.44919	279.196	0.5954	279.177	1.06372
		278.138	1.69465	279.181	10.787	278.189	4.11694	274.276	0.44409	280.145	0.30915	280.215	0.48768
		279.147	4.8367	280.211	3.79911	279.159	24.0785	275.176	0.32678	281.168	0.66044	281.173	1.14244
		280.159	1.91802	281.182	10.7934	280.174	9.40198	276.21	0.18532	282.124	0.35115	282.25	0.35442
		281.147	4.87024	282.212	2.93724	281.156	16.3087	277.244	0.29998	283.119	0.89537	283.136	0.99265
		282.171	1.5	283.161	6.94331	282.215	4.09883	278.197	0.78108	284.103	0.28005	284.271	0.34064
		283.139	2.85335	284.22	2.73357	283.15	7.78698	279.238	0.49463	285.128	1.9149	285.128	2.08286
		284.233	1.33187	285.149	14.1774	284.203	2.97124	280.128	0.22055	286.193	0.59038	286.22	1.48288
		285.138	3.00327	286.195	5.22481	285.13	21.6503	281.153	0.59416	287.131	0.56811	287.169	0.83587
		286.193	2.08649	287.19	4.12313	286.192	8.65357	282.201	0.19353	288.189	0.25514	288.352	0.52575
		287.139	1.53012	288.211	2.8333	287.208	4.97193	283.111	0.44594	289.097	0.5439	289.14	0.67232
		288.21	1.2708	289.132	9.30127	288.276	3.6553	284.182	0.1524	290.177	0.20779	290.308	0.6654
		289.102	4.08249	290.213	3.75775	289.18	5.34935	285.076	0.68521	291.143	0.35306	291.166	0.75978
		290.157	1.69768	291.161	6.83813	290.242	3.43811	286.264	0.3409	292.165	0.18704	292.275	0.33383
		291.117	2.91951	292.201	2.7054	291.185	9.96181	287.101	0.38252	293.14	0.5432	293.164	1.07619
		292.169	1.22793	293.206	5.67452	292.228	4.17987	288.141	0.14708	294.249	0.25914	294.242	0.7521
		293.164	1.96248	294.22	8.0891	293.187	7.64044	289.082	0.37759	295.168	0.50449	295.192	0.6792
		294.192	4.44742	295.195	6.36307	294.203	15.8955	290.146	0.2209	296.149	0.18336	296.357	0.38428
		295.18	2.40129	296.217	2.65673	295.195	8.8287	291.178	0.26685	297.123	1.38493	297.144	1.61409
		296.188	1.0211	297.164	10.523	296.226	3.22772	292.12	0.14705	298.147	0.42583	298.248	0.41113
		297.121	4.71477	298.215	2.62484	297.131	11.7571	293.136	0.35408	299.156	1.64423	299.147	1.93775
		298.186	1.3473	299.169	27.1879	298.184	3.05987	294.421	0.34795	299.791	0.10087	299.812	0.00179
		299.137	9.92297	299.822	0.81905	299.15	26.3825	295.17	0.25023
		299.816	0.32472			299.809	0.99055	296.959	0.96717
						299.827	0.45021	298.387	0.18738
								299.07	1.10941
								299.679	0.04988

## Sheet: Supplementary Figure 2
		Supplementary Figure 2 Full mass spectra of CuCl solutions by dissolving it into different solvents
		acetonitrile		methanol		ethanol		tert-butanol		tetrahydrofuran		dimethyl sulfoxide
		m/z	Intensity	m/z	Intensity	m/z	Intensity	m/z	Intensity	m/z	Intensity	m/z	Intensity
		20.5281	9.96294e-05	20.5631	0.000303899	20.5373	0.000472485	20.5386	3.47691e-05	20.5546	0.00053946	20.5447	1.02504e-05
		21.5277	0.00010585	21.573	0.000299873	21.5503	0.00048059	21.5391	3.58095e-05	21.5574	0.000539224	21.5595	1.03381e-05
		22.5768	0.000107365	22.6163	0.000311814	22.5369	0.00047193	22.5836	3.72309e-05	22.6566	0.000632959	22.6031	1.10017e-05
		23.5986	0.000105759	23.6571	0.000303919	23.507	0.000465219	23.6402	3.67289e-05	23.2194	7.27987e-06	23.6291	1.00115e-05
		24.6365	0.00010704	24.6944	0.00031001	24.5142	0.000498843	24.1805	2.3644e-06	23.793	0.000548342	24.6428	1.03204e-05
		25.6497	0.000103627	25.701	0.000285764	25.5096	0.000452695	24.7448	3.72761e-05	24.801	0.000534985	25.6422	1.01818e-05
		26.6085	8.6583e-05	26.7145	0.000300636	26.4258	0.000427945	25.2522	1.57797e-06	25.6874	0.000424648	26.6359	1.00164e-05
		27.3985	7.757e-05	27.719	0.000283787	27.3512	0.000469189	25.7867	3.2762e-05	26.5952	0.000521989	27.5888	9.50843e-06
		28.1504	8.0783e-05	28.6843	0.000283545	28.2759	0.00036602	26.7619	3.58713e-05	27.6019	0.000524487	28.5222	9.34854e-06
		29.0635	0.000104387	29.6574	0.000289344	28.8776	0.000307214	27.8546	4.04349e-05	28.5434	0.000478668	29.4864	9.96133e-06
		30.0742	0.000101964	30.6508	0.000297871	29.6764	0.000419181	28.9298	3.56972e-05	29.4444	0.000476888	30.4634	1.00558e-05
		31.0247	9.48459e-05	31.6729	0.000301337	30.3724	0.000186693	29.889	3.23331e-05	30.2801	0.000430908	31.4872	1.07988e-05
		31.9003	7.53716e-05	32.6863	0.000297252	30.9161	0.000402984	30.8456	3.66325e-05	31.0709	0.000389654	32.5047	9.81722e-06
		32.5048	6.9127e-05	33.5363	0.00052446	31.9389	0.000543574	31.8648	3.72741e-05	31.807	0.000398433	33.4767	9.60452e-06
		33.4045	0.000103427	34.0854	3.0241e-06	32.9685	0.000425907	32.9205	3.90896e-05	32.6012	0.000458818	34.3777	9.19169e-06
		34.4465	0.000112097	34.7618	0.000322867	33.9305	0.000483765	33.9404	3.17481e-05	33.5663	0.000535466	35.2725	8.9572e-06
		35.5131	0.000105636	35.2813	6.03736e-06	34.8779	0.000448945	34.7717	2.94409e-05	34.6236	0.000571709	36.2224	1.04253e-05
		36.5542	0.000105554	35.8369	0.000298542	35.8595	0.000492238	35.7224	3.61772e-05	35.5312	0.000422445	37.201	9.47548e-06
		37.5966	0.000106312	36.8332	0.000280647	36.4308	1.07312e-05	36.8211	4.16871e-05	36.3859	0.000454576	38.1206	9.49192e-06
		38.6142	0.000101059	37.6893	0.000229723	36.9393	0.000505494	37.6693	0.000127414	37.3075	0.000524283	38.9363	4.19357e-06
		39.6442	0.000311214	38.4712	0.000235092	37.9493	0.000464317	38.5703	8.36441e-05	38.2748	0.000479231	39.5391	0.00134
		40.6673	0.000100737	39.0557	2.29338e-06	38.8344	0.000375509	39.5142	0.04428	39.1427	0.000130412	40.4306	1.71112e-05
		41.4788	0.00224	39.595	0.01344	39.6283	0.00464	40.4394	0.00155	39.6528	0.00313	41.4485	0.000649628
		42.4656	0.0963	40.4855	0.000904188	40.4836	0.000410531	41.492	0.12054	40.575	0.000438712	42.5078	0.000387615
		43.4269	0.02095	41.4984	0.07296	40.9976	1.02778e-05	42.4714	0.01943	41.5812	0.05066	43.4474	0.000496678
		44.4072	0.04318	42.4732	0.40851	41.5904	0.0575	43.4655	0.04042	42.4194	0.00611	44.4797	0.00285
		45.3705	0.01488	43.4458	0.25405	42.5161	0.08779	44.4835	0.02413	43.5209	0.21654	45.3681	0.03468
		46.4352	0.02236	44.4449	0.24451	43.4586	0.38457	45.4455	0.05683	44.5189	0.04044	46.4188	0.11065
		47.3952	0.00144	45.4258	0.24171	44.4569	0.56841	46.447	0.02362	45.4284	0.03708	47.3533	0.44689
		48.2308	0.000217678	46.4263	0.49566	45.4206	0.75229	47.4385	0.00316	46.2461	0.00746	48.338	0.03926
		48.9742	5.59225e-05	47.3809	0.05671	46.4344	0.44249	48.2662	0.000186442	47.2448	0.00523	49.3276	0.02684
		49.62	7.80519e-05	48.4502	0.0069	47.4025	0.40104	48.8795	6.83472e-06	48.0282	0.000353164	50.303	0.00714
		50.4875	9.14016e-05	49.3961	0.00188	48.4592	0.0339	49.6234	3.53966e-05	48.751	0.000428697	51.3178	0.00036172
		51.2595	0.000642381	50.39	0.01019	49.2698	0.00801	50.381	0.000107749	49.6302	0.000741654	52.2923	0.000366431
		52.2592	0.000525092	51.3628	0.15891	49.8243	2.44993e-05	51.2531	0.00153	50.66	0.000574468	53.3092	0.000911743
		53.3503	0.01939	52.3207	0.01197	50.4965	7.72637e-05	51.8749	7.10122e-07	51.7087	0.000566353	54.34	0.000181958
		54.2406	0.00217	53.3308	0.13626	51.3883	0.03058	52.4212	0.000168094	52.6711	0.000438156	55.3898	0.00106
		55.3102	0.09591	54.3274	0.0164	52.5043	0.0074	53.3151	0.05869	53.3883	0.01672	56.2822	0.000777057
		56.2884	0.01694	55.3447	0.78179	53.3458	0.26681	54.3262	0.00548	53.9709	0.001	57.3339	0.01661
		57.3303	0.22895	56.3484	0.11483	54.3514	0.04135	55.3452	0.16678	54.517	0.00223	58.3635	0.03382
		58.3256	0.22869	57.364	3.16464	55.352	1.32108	56.3403	0.01454	55.3499	0.33446	59.3425	0.00558
		59.3133	0.17203	58.3534	0.74654	56.2997	0.25067	57.3637	21.5487	56.348	0.04036	60.3698	0.02583
		60.336	0.26897	59.3467	1.44083	57.3604	4.23599	58.366	1.06576	57.3322	0.60217	61.2968	0.52926
		61.2914	0.03989	60.3718	2.28696	58.3499	1.84956	59.3463	0.68292	58.3393	0.06504	62.3101	0.3227
		62.3466	0.00425	61.3407	1.12782	59.3622	2.63354	60.3547	0.14687	59.2978	0.06282	63.2661	1.55018
		63.186	100	62.3231	0.06779	60.3706	4.44012	61.3267	0.17764	60.3443	0.0508	64.2802	4.5802
		64.2799	0.06192	63.2239	23.4658	61.3595	1.3154	62.313	0.03036	61.4026	0.02401	65.245	0.26902
		65.176	47.0373	64.2919	0.4664	62.3283	0.14863	63.2098	0.97039	62.3283	0.03898	66.268	0.22053
		66.1135	0.00665	65.2238	11.5739	63.2401	14.2331	64.2935	0.03998	63.1735	0.0172	67.2768	0.0036
		66.7017	7.14565e-07	66.3122	0.06093	64.3054	0.29549	65.2067	0.47185	64.3189	0.000577318	68.2459	0.00148
		67.3038	0.0229	67.3142	0.1947	65.2383	7.72915	66.283	0.00269	65.2862	0.01382	69.3097	0.00121
		68.2961	0.02326	68.3136	0.05329	66.2826	0.09201	67.321	0.02921	66.3195	0.000808704	70.3233	0.0019
		69.2925	0.0881	69.3271	0.81562	67.3398	0.32074	68.2659	0.00609	67.2847	0.0069	71.3093	0.00303
		70.2746	0.06043	70.3271	0.31741	68.2681	0.07492	69.3121	0.19116	68.3939	0.00481	72.2966	0.01201
		71.2816	0.11392	71.3326	0.932	69.3312	1.81319	70.3183	0.21532	69.3232	0.117	73.3106	0.00764
		72.2842	0.15693	72.3195	0.8605	70.3246	0.55804	71.3291	0.30175	70.2897	0.254	74.3211	0.3298
		73.2523	0.12018	73.317	1.68538	71.3311	1.01672	72.2977	0.06043	71.29	53.0929	75.2998	0.0178
		74.2842	0.59478	74.3155	11.904	72.3491	1.17401	73.3104	0.22319	72.291	2.5365	76.2836	0.00278
		75.2719	0.04859	75.3036	0.83405	73.3235	4.43933	74.3017	1.10614	73.2849	1.73773	77.2092	0.00172
		76.2662	0.00318	76.7439	0.6151	74.328	17.6957	75.2946	0.19186	74.2904	0.40535	78.2146	9.46547
		77.2142	0.01741	77.4598	0.12	75.3111	1.19008	76.2456	0.0128	75.3011	0.02523	79.2188	26.7045
		78.2007	0.00959	78.2103	0.13575	76.3715	0.26252	77.2585	0.05017	76.2734	0.00872	80.2083	1.30197
		79.1947	0.04303	79.2359	2.71844	77.1733	0.40051	78.1986	0.00514	77.1834	0.00276	81.2016	1.32658
		80.1805	0.387	80.1949	5.76044	78.222	0.12641	79.2253	0.36489	78.0527	0.00121	82.1967	0.13576
		81.101	3.15109	81.1766	3.00219	79.2472	3.45765	80.2357	1.22496	78.6931	2.24472e-05	83.1715	0.01938
		82.1455	0.08508	82.1666	2.02305	80.2073	10.7321	81.1908	0.3498	79.2556	0.01042	84.1989	0.00699
		83.0927	1.56052	83.2272	1.97271	81.1884	5.29832	82.1928	0.03954	80.2986	0.06633	85.2085	0.0109
		84.2002	0.06842	84.088	0.30603	82.1816	3.59771	83.2069	0.21879	81.2626	0.07279	86.2019	0.01617
		85.1921	0.06295	85.42	1.26431	83.2145	3.42133	84.2213	0.01862	82.1775	0.01099	87.3818	0.00657
		86.2147	0.09183	86.2127	0.6777	84.2508	0.44634	85.2368	0.1834	83.2525	0.09377	88.2544	0.22769
		87.1863	0.03522	87.2288	0.88542	85.3038	1.49472	86.2489	0.09959	84.3092	0.03009	89.2492	0.01422
		88.237	1.23873	88.2725	7.11346	86.269	1.43424	87.1891	0.15531	85.271	0.1602	90.214	0.05458
		89.2094	0.13779	89.2543	1.42823	87.2561	1.64201	88.2352	1.04669	86.1724	0.17945	91.1969	0.2025
		90.2494	0.0592	90.3083	1.78	88.2873	32.9953	89.2121	0.28595	87.19	2.87282	92.2042	0.01827
		91.0786	0.13815	91.2321	1.18482	89.2742	3.77848	90.2352	0.047	88.2449	2.9432	93.1605	0.02115
		92.1085	0.0159	92.2487	0.00859	90.3278	1.7046	91.2086	0.18327	89.162	0.20357	94.1384	0.00298
		93.129	0.08479	92.8685	1.21717	91.2274	1.98597	92.2511	1.31197	90.1741	0.12784	95.1496	0.06405
		94.1845	0.16341	93.4418	0.01472	92.2556	0.46057	93.2292	0.94292	91.1739	0.16001	96.1864	0.55482
		95.1806	0.13553	94.223	1.15785	93.2106	2.54468	94.2054	0.22637	92.1863	0.01693	97.1548	0.11158
		96.1829	0.24773	95.2011	1.86998	94.2438	2.4152	95.2038	0.17199	93.165	0.03342	98.1791	0.03327
		97.1369	0.12007	96.2181	1.12993	95.2642	2.22948	96.1965	0.07074	94.1723	0.04263	99.0857	0.04696
		98.0821	0.70637	97.1688	3.53012	96.219	1.8464	97.176	0.5294	95.1779	0.09006	100.293	0.03061
		99.052	2.63991	98.1181	19.7971	97.1485	10.0157	98.1672	1.51408	96.2643	0.01722	101.124	13.1209
		100.111	0.41464	99.1216	10.6797	98.1252	56.4165	99.1133	0.96024	97.1753	0.17635	102.182	0.79745
		101.048	1.29942	100.127	11.7546	99.1169	32.1771	100.139	0.5866	98.2172	0.04598	103.122	0.66487
		102.217	1.07067	101.138	6.03236	100.131	29.2908	101.129	0.63342	99.1485	0.14853	104.142	0.03905
		103.155	0.23321	102.249	6.60353	101.123	15.1491	102.221	0.60104	100.169	0.16709	105.12	0.0065
		104.045	3.13107	103.25	1.53674	102.277	24.193	103.198	0.15983	101.057	0.07103	106.186	0.00596
		105.09	0.11867	104.189	1.49209	103.262	2.89714	104.189	0.05757	102.209	1.08297	107.13	0.00323
		106.044	1.50563	105.253	0.6487	104.283	1.19713	105.177	0.11719	103.208	0.07808	108.224	0.16084
		107.151	0.15204	106.286	1.18631	105.225	1.23275	106.192	0.71257	104.18	0.75189	109.231	0.03535
		108.172	0.17407	107.178	1.27565	106.217	1.31372	107.179	0.26324	105.159	0.53296	110.141	0.02082
		109.125	0.16138	108.256	1.7538	107.227	3.65433	108.189	0.21526	106.21	0.41719	111.122	0.0062
		110.38	0.10682	109.186	3.4334	108.228	4.22727	109.194	0.1931	107.202	0.16058	112.145	0.00647
		111.136	0.31028	110.19	1.63053	109.214	3.09268	110.176	0.08472	108.195	0.06517	113.153	0.00246
		112.156	0.21414	111.202	3.49777	110.215	1.22867	111.19	0.45668	109.114	0.80985	114.19	0.03817
		112.936	0.000797595	112.125	3.90277	111.21	5.22844	112.196	0.06415	110.139	0.06414	115.102	0.00954
		113.674	4.26676	113.234	7.86296	112.24	1.20607	113.21	0.64122	111.135	0.35261	116.123	0.22167
		114.529	2.31588	114.192	11.5791	113.2	2.84382	114.189	4.53333	112.178	0.04145	117.111	0.39149
		115.267	0.12835	115.121	6.71	114.227	51.162	115.163	0.85599	113.118	0.05948	118.051	0.08034
		116.081	0.89694	116.172	9.87165	115.16	12.5552	116.119	1.10419	114.18	0.65437	119.096	0.75777
		117.476	0.35376	117.184	2.91759	116.13	27.7178	117.162	0.3826	115.129	0.34891	120.111	0.02935
		118.163	0.22829	118.171	4.28662	117.147	6.94214	118.09	0.32455	116.176	0.62171	121.086	0.03973
		118.985	0.20653	119.219	1.56088	118.123	12.8832	119.161	0.44973	117.211	0.09261	122.186	0.02293
		120.049	0.09876	120.136	1.41103	119.211	4.90809	120.169	0.0868	118.164	0.1257	123.122	0.00597
		121.042	1.73443	121.097	16.5264	120.167	1.90196	121.137	1.75356	119.158	2.99179	124.119	0.02976
		122.022	64.8293	122.074	100	121.111	18.8662	122.063	2.89111	120.169	0.64476	125.089	0.16465
		123.023	2.64163	123.093	11.4172	122.095	65.9408	123.093	0.47188	121.164	0.1898	126.138	0.03425
		124.013	29.6654	124.069	46.5735	123.111	12.1951	124.048	1.33694	122.117	0.19563	127.034	0.01732
		125.033	1.04867	125.102	5.10073	124.085	30.7218	125.134	0.31571	123.178	0.14131	128.05	0.00879
		126.098	0.30992	126.088	2.04951	125.117	8.58509	126.12	0.1191	124.175	0.07121	129.056	0.02185
		127.068	0.19207	127.132	3.73052	126.121	8.89741	127.134	0.32114	125.091	0.24204	130.226	0.1785
		128.165	0.34044	128.224	1.46222	127.109	12.3138	128.156	0.11074	126.154	0.05568	131.198	0.03354
		129.118	0.52032	129.159	4.64845	128.134	5.2092	129.141	0.77664	127.108	0.4782	132.118	0.00919
		130.117	2.32523	130.164	7.1927	129.14	9.59879	130.149	1.24418	128.122	0.07579	133.12	0.00384
		131.143	0.35012	131.208	1.85197	130.175	19.8832	131.168	0.37629	129.107	0.50438	134.066	0.00561
		132.031	0.41488	132.095	3.70623	131.205	3.35551	132.136	0.26866	130.128	0.68214	135.093	0.00423
		133.001	0.39339	133.053	15.0205	132.085	6.68548	133.065	0.83274	131.142	0.18974	136.168	0.20008
		133.999	0.87547	134.036	9.41582	133.049	35.0678	133.998	0.91501	132.183	0.63618	137.121	0.06213
		135.06	0.62876	135.057	13.8106	134.035	25.4854	135.096	1.19782	133.123	0.68617	138.16	0.26282
		136.016	0.67145	136.061	31.0467	135.07	34.5754	136.036	1.41419	134.026	0.08739	139.008	0.09515
		137.065	0.18487	137.075	5.40713	136.071	24.3312	137.069	1.07248	135.124	1.94317	139.955	0.01925
		138.055	0.27391	138.062	13.2529	137.089	8.67572	138.077	0.69887	136.107	0.37578	141.028	0.12621
		139.009	1.39039	139.064	14.7687	138.075	5.61862	139.14	6.22921	137.137	0.40625	142.075	0.00978
		140.109	1.1609	140.065	5.86493	139.065	25.0676	140.148	0.71531	138.161	0.06275	142.964	0.81888
		141.028	0.94425	141.074	10.0108	140.07	7.63131	141.07	0.61942	139.087	0.18374	143.972	1.1516
		142.148	0.92276	142.092	3.69533	141.07	19.699	142.114	0.1355	140.066	0.04435	144.964	0.4321
		143.106	0.34525	143.064	8.67387	142.098	6.60171	143.099	0.88829	141.132	0.54559	146.028	1.67986
		144.05	0.44828	144.055	6.06366	143.071	14.5125	144.1	0.44214	142.109	0.07851	146.982	0.25558
		144.995	34.3108	145.048	34.0625	144.085	12.8343	145.026	2.70605	143.116	0.44822	147.809	0.01811
		146.019	2.38361	146.098	10.3164	145.073	16.0938	146.077	0.36214	144.166	0.17905	148.527	2.30539
		146.993	16.1528	147.05	25.8353	146.128	9.7506	147.048	1.78108	145.111	0.55092	149.506	1.42732
		147.998	1.18864	148.034	8.78312	147.094	8.38608	148.114	0.27313	146.151	0.38543	150.421	0.22469
		149.033	2.06621	149.074	30.1817	148.135	2.76914	149.101	7.49387	147.076	0.76226	151.258	0.01056
		150.038	0.51884	150.156	11.1928	149.096	52.3337	150.104	1.03691	148.096	0.12009	152.084	0.05612
		151.044	0.40345	151.079	11.2171	150.087	23.4423	151.11	0.42472	149.055	0.82844	153.124	0.01092
		152.002	0.70478	152.017	14.0576	151.088	10.1632	152.047	1.01517	150.116	0.80693	154.019	0.01025
		153.068	0.34793	153.064	9.32978	152.061	27.0124	153.112	0.47718	151.13	0.81312	155.091	0.09716
		153.965	0.76951	154.034	13.2522	153.095	14.5268	154.016	0.90906	152.129	0.1618	156.039	0.038
		154.47	8.641e-05	155.086	5.43486	154.039	20.3288	155.069	0.99385	153.081	0.45907	156.57	6.57892e-05
		155.045	0.25364	156.017	25.4747	155.097	9.67387	156.029	0.86949	154.12	0.08395	157.185	6.41025
		155.986	1.49038	157.037	51.774	156.037	28.8598	157.027	1.59674	155.08	0.13407	157.969	1.30033
		156.981	3.54019	158.008	54.5673	157.048	95.1485	158.03	1.58751	156.184	0.10948	158.96	19.2533
		157.999	2.42368	158.994	32.9683	158.033	100	159.026	1.20245	157.103	0.44223	159.93	0.75412
		158.949	2.15017	160.013	24.7318	159.033	51.0466	160.006	0.71222	158.139	0.41743	160.97	8.78751
		159.971	1.22038	161.034	7.81772	160.027	48.6227	161.074	0.89386	159.117	0.80874	161.97	0.29192
		160.95	0.76124	162.048	13.5078	161.043	19.312	162.066	0.34318	160.094	0.19543	162.977	0.43837
		161.981	0.99325	163.042	22.5887	162.04	15.1409	163.092	0.76838	161.102	1.84139	164.03	0.02036
		162.959	1.44712	164.051	7.66002	163.061	26.6642	164.063	0.33443	162.121	0.26784	165.001	0.01583
		164.006	0.65651	165.031	9.84824	164.059	11.09	165.087	0.34279	163.088	0.80717	166.216	0.01742
		164.978	0.70031	166.026	10.0113	165.062	9.70551	166.102	0.21371	164.082	0.12976	167.015	0.00598
		165.992	0.27431	167.033	14.8601	166.074	6.53773	167.062	0.84678	165.097	2.28055	168.09	0.47371
		166.971	0.84896	168.025	7.64513	167.064	13.9335	168.077	0.21381	166.111	0.78349	169.003	0.25339
		168.025	0.22498	169.055	9.01126	168.074	6.06351	169.114	0.45235	167.026	0.71915	169.996	0.06107
		169.013	0.49293	170.063	6.06696	169.069	10.5657	170.107	0.36672	167.996	0.1108	171.011	0.02702
		169.984	0.4288	171.024	24.6715	170.084	8.02159	171.122	0.58619	168.98	0.4187	172.092	0.01844
		171.052	0.45558	172.022	23.7278	171.083	14.3562	172.101	0.49592	170.105	0.16426	173.045	0.01962
		171.996	0.45637	173.019	17.7876	172.075	10.7456	173.096	0.4271	171.071	0.17553	174.057	0.06813
		173.043	0.50389	174.024	15.0306	173.082	9.09744	174.137	1.00036	172.133	0.23714	175.234	0.01391
		173.997	0.65057	175.014	9.28712	174.056	10.5494	175.101	0.88021	173.1	0.23058	176.003	3.70286
		174.986	0.40867	176.027	5.84284	175.038	8.54023	176.065	0.33267	174.075	0.2258	176.918	0.78824
		175.989	0.43955	177.039	9.20571	176.034	9.1121	177.055	0.63548	175.114	1.1162	177.917	0.85831
		176.986	0.61333	178.034	6.51495	177.049	11.6637	178.031	5.13507	176.075	1.04163	179.016	13.1795
		178.049	0.33539	178.977	12.5867	178.05	9.09771	179.047	0.85373	177.065	0.81261	179.994	0.99895
		179.004	0.53186	180.016	29.4585	179.059	10.7071	180.023	3.19363	178.053	0.38272	181.009	1.28635
		179.943	2.39192	181.001	63.5002	180.033	28.1559	181.033	1.18546	179.095	11.7709	182.011	0.11595
		180.962	2.90719	182.013	19.1425	181.028	46.4979	182.011	0.58878	180.107	5.85165	183.028	0.07462
		181.942	1.92	183.01	30.925	182.04	19.2259	183.051	0.72049	181.088	2.23062	184.072	0.03606
		182.968	1.63632	184.01	10.6276	183.039	25.4327	184.068	0.414	182.088	0.80905	185.011	0.04037
		183.966	0.6799	185.058	7.28803	184.046	13.1487	185.105	0.51963	183.058	0.52855	185.967	0.30467
		185.044	0.54289	186.043	13.1825	185.062	32.3865	186.212	8.42018	184.094	0.24065	186.783	0.01003
		186.024	0.38184	187.066	6.15473	186.044	34.465	187.196	1.5263	185.01	0.25899	187.509	47.1229
		187.011	0.27426	188.024	12.8397	187.037	21.5113	188.121	0.54004	186.209	1.49313	188.466	32.4417
		187.876	4.88796	189.015	6.64719	188.026	28.0613	189.007	1.02754	187.09	0.63244	189.363	6.63047
		188.964	0.44014	190.011	9.69647	189.03	11.4921	189.982	1.50402	188.145	0.37635	190.292	0.6161
		189.874	4.41996	191.055	9.46223	190.019	17.6938	191.058	1.60446	189.166	0.38851	191.236	0.04184
		191.043	0.66354	192.034	8.57912	191.086	15.5035	192.019	2.04256	190.052	0.64932	192.277	0.01843
		191.906	1.3338	193.025	8.21522	192.054	15.698	193.051	1.30467	191.067	0.44088	193.019	0.01777
		193.019	0.49059	194.024	9.34746	193.066	11.5822	194.033	1.05041	192.073	1.61042	193.915	14.2264
		193.993	0.89404	195.017	25.6108	194.043	18.5947	195.079	1.28216	193.087	0.90189	194.907	0.62533
		195.006	0.59305	196.013	8.9832	195.045	18.1868	196.045	0.6451	194.101	0.76633	195.91	11.6184
		196.01	0.55609	197.011	14.8938	196.025	14.957	197.054	0.85854	195.084	0.86455	196.908	0.45354
		196.948	1.39293	198.005	15.0522	197.026	15.1279	198.095	1.00729	196.352	1.65882	197.908	2.64261
		197.972	0.69459	199.053	11.5541	198.024	24.2075	199.109	1.11822	197.086	3.04473	198.919	0.13369
		198.966	1.37548	200.025	11.8836	199.087	25.1558	200.157	1.79827	198.104	0.91403	199.946	0.89782
		200.015	0.62767	201.013	7.77118	200.044	19.1493	201.118	0.54746	199.129	0.749	200.966	0.09432
		200.963	0.55906	201.997	9.12126	201.054	10.1606	202.155	0.98571	200.106	0.38004	201.944	0.39686
		202.009	0.47478	203.011	6.54791	202.079	10.1689	203.129	0.46289	201.048	5.781	202.922	0.31875
		202.997	0.33897	203.998	15.1663	203.076	8.12413	204.035	0.60139	202.161	1.26822	203.94	1.34575
		203.956	1.26977	205.028	9.46659	204.027	13.466	205.07	1.3641	203.237	1.13456	204.941	0.24879
		205.001	0.57532	206.007	12.207	205.061	13.8134	206.131	2.65195	204.215	0.34155	205.933	0.70509
		205.959	0.97876	207.032	9.17464	206.017	15.2363	207.089	0.95087	204.961	0.78896	207.003	0.09037
		206.986	0.62503	208.025	8.64057	207.045	11.8732	208.01	0.77575	206.087	1.21773	207.995	0.06915
		207.971	0.54288	209.046	8.99149	208.034	12.5106	209.088	0.83691	207.065	1.56446	209.051	0.01764
		209.019	0.59219	210.023	8.51984	209.057	20.9744	210.022	0.71581	208.081	2.38733	210.018	0.02151
		209.953	3.32137	211.065	8.76026	210.032	13.7949	211.082	1.88335	209.075	1.04415	211.001	0.01503
		210.913	3.21022	212.007	26.9136	211.051	17.1851	212.065	1.05215	210.156	0.42204	211.922	1.13165
		211.939	2.82468	213.018	16.4658	212.029	40.0892	213.005	5.10245	211.057	0.50771	212.985	0.07926
		212.88	2.86084	214.012	18.7958	213.055	26.8001	214.045	2.39631	212.24	5.61814	213.921	0.94815
		213.957	0.961	215.014	10.5374	214.031	35.4999	215	3.41955	213.117	3.10171	215.029	0.93449
		214.954	1.10091	216.03	10.5074	215.042	16.6349	216.075	1.85735	214.171	0.88574	215.939	0.51494
		215.969	1.03185	217.067	9.79018	216.05	22.03	217.067	1.4597	215.112	0.48109	216.955	0.09809
		217	0.8533	218.025	8.51685	217.09	15.7646	218.188	13.5545	216.177	0.45237	217.952	1.75697
		217.985	0.55939	219.024	6.96609	218.046	13.2762	219.17	2.61919	217.048	0.69566	218.941	44.3729
		218.971	0.87545	220.001	7.97327	219.041	12.6553	220.095	0.93036	218.117	0.60889	219.938	3.69709
		219.881	1.10151	221.025	8.30627	220.045	12.6603	221.084	1.30816	219.106	2.48301	220.939	24.4391
		220.952	0.74112	222.008	7.67244	221.064	13.7877	222.066	0.41488	220.138	2.37859	221.934	1.57515
		221.857	1.15805	223.048	8.3377	222.04	10.7374	223.075	1.07639	221.095	2.26615	222.939	2.10106
		223.005	0.54117	224.02	5.9837	223.064	10.6814	224.074	0.40986	222.131	0.68881	223.963	0.13495
		223.9	0.64078	225.033	7.07235	224.036	9.99309	225.084	0.58982	223.048	0.95563	224.977	0.08639
		225.021	0.46297	226.032	7.69186	225.07	9.29226	226.109	0.48796	224.11	1.9382	225.753	0.000156396
		225.988	0.37128	227.044	8.08508	226.046	12.8441	227.151	0.67545	225.07	0.47848	226.513	0.81458
		227.032	0.45162	228.038	10.8259	227.097	17.4604	228.146	1.71479	226.123	0.85245	227.484	0.61163
		228.003	0.48791	229.037	9.84655	228.038	21.7963	229.13	0.75728	226.979	0.36495	228.494	0.18672
		228.98	1.88201	230.03	9.18411	229.066	25.7017	230.207	4.02895	228.21	2.21943	229.297	0.03341
		230.007	0.59879	231.009	7.45845	230.044	19.9016	231.169	1.14667	229.098	2.05783	230.143	0.05138
		230.942	1.14126	231.999	10.3572	231.025	16.1741	232.066	0.80729	230.229	23.0516	230.943	0.05575
		231.946	1.2395	233.014	6.99952	232.003	21.1791	233.077	0.64029	231.224	3.94824	231.994	0.09189
		232.969	1.49459	234.019	9.69193	233.03	15.7438	234.061	0.76507	232.215	0.61659	233.03	0.05851
		233.909	2.21516	235.042	6.51144	234.017	20.6669	235.131	0.96393	233.104	0.46341	233.961	0.06672
		234.979	0.88564	236.006	8.50983	235.047	13.8881	236.085	0.62031	234.049	0.29797	234.988	0.03637
		235.893	1.47337	237.035	7.46867	236.036	12.8901	237.05	2.36313	235.078	4.59608	235.938	1.67084
		237.008	0.54094	237.996	8.68831	237.069	11.644	238.086	0.62625	236.2	1.64585	236.97	0.14614
		237.979	0.74613	239.054	9.35744	238.041	13.8694	239.079	1.49309	237.09	2.76911	237.943	0.91723
		239.023	0.84089	240.015	11.3897	239.082	16.1749	240.1	0.6398	238.124	1.50044	238.951	0.12139
		240.028	0.43268	241.034	8.22507	240.039	28.5305	241.144	0.6028	239.106	1.25865	239.981	0.10525
		241.037	0.63707	242.025	10.1956	241.082	16.9847	242.229	3.61324	240.131	1.99299	240.961	0.06513
		242.04	0.56008	243.007	6.60022	242.054	22.4023	243.164	1.06257	241.14	0.72186	242.043	0.08716
		242.848	1.4385	244.087	9.56983	243.047	10.4128	244.198	1.4923	242.223	17.2782	243.054	0.0373
		244.045	0.52491	245.049	6.36142	244.126	20.6795	245.1	0.90264	243.234	3.38753	244.081	0.03837
		244.837	1.72192	246.044	6.43401	245.088	10.4443	246.161	17.376	244.221	2.32823	245.026	0.04248
		245.974	0.33242	247.018	6.4945	246.066	9.88607	247.163	2.8896	245.155	0.87944	246.018	0.09991
		246.873	1.22615	248.021	6.5412	247.057	9.68071	248.03	5.01036	246.141	4.77311	247.09	0.03927
		247.959	0.40141	249.075	10.2772	248.028	10.4648	249.085	1.06605	247.145	0.8691	247.811	0.00595
		249.018	1.04496	250.019	7.12454	249.096	29.924	250.035	1.48413	248.147	0.4826	248.571	0.3345
		250.029	0.41907	251.041	7.19823	250.045	12.6195	251.084	0.6362	249.124	1.38993	249.579	0.22963
		251.029	0.41323	252.034	7.33952	251.085	10.0483	252.075	0.45197	250.144	0.61282	250.651	0.07206
		251.965	0.531	253.044	9.18654	252.048	12.6323	253.122	0.88311	251.099	2.02525	251.244	0.01195
		253	0.66734	253.998	14.5264	253.049	21.2212	254.137	0.99114	252.114	1.25946	251.966	0.03423
		253.986	0.58358	254.98	14.4702	254.024	21.4779	255.154	0.92418	253.089	1.06153	253.055	0.01807
		255.042	0.772	256.015	18.3678	255.062	19.1294	256.217	6.09453	254.218	21.2109	253.904	100
		256.044	1.15755	256.991	14.3728	256.056	28.6562	257.195	1.5895	255.221	4.63935	254.899	6.43606
		257.063	1.89365	257.999	10.2664	257.066	18.8086	258.204	1.95685	256.245	66.705	255.903	84.7382
		258.016	1.0235	259.04	9.86549	258.056	14.8724	259.169	1.04337	257.24	12.6366	256.893	5.67394
		259.027	1.1891	259.99	8.95929	259.086	11.5298	260.193	0.79584	258.228	4.58299	257.899	21.4662
		260.025	0.44223	261.037	7.36199	260.035	12.1311	261.151	0.49992	259.212	1.53519	258.891	1.48835
		261.03	0.76772	261.992	8.20261	261.086	14.2358	262.207	9.13343	260.165	1.08648	259.897	1.60033
		262.016	0.39146	263.036	5.33372	262.066	12.4057	263.205	1.93409	261.088	0.41838	260.927	0.35062
		263.055	0.38171	263.996	6.78354	263.081	7.74681	264.052	1.85412	262.148	2.16499	261.993	0.12572
		263.995	0.29019	265.041	5.46298	264.056	9.51869	265.114	0.5399	263.17	0.94386	262.96	0.13188
		265.054	0.37261	266.009	7.11211	265.081	8.49638	266.027	1.32521	264.146	0.7176	263.937	3.93652
		265.988	0.37981	267.043	6.36853	266.049	9.98889	267.153	0.95695	265.122	0.41663	264.931	0.32012
		267.052	0.56912	268.021	8.88254	267.084	11.4341	268.116	0.66504	266.068	0.47987	265.929	2.10387
		268.015	0.46193	268.993	8.41492	268.052	14.0691	269.133	0.76462	267.097	5.86803	266.953	0.17582
		268.997	0.52761	270.023	8.56491	269.051	12.0945	270.171	5.97518	268.178	2.18419	267.94	0.23552
		270.016	0.44153	270.995	7.48496	270.043	14.9735	271.193	1.41637	269.154	0.96925	269.027	0.03765
		271.043	0.4684	272.027	6.8984	271.077	9.75417	272.175	4.24238	270.213	5.90192	269.971	0.07059
		272.055	0.51759	273.004	6.10335	272.083	10.9816	273.179	1.03818	271.241	1.4377	271.021	0.02499
		273.041	0.50725	274.111	11.125	273.091	7.72316	274.254	100	272.229	25.5528	271.917	1.24847
		274.075	0.59654	275.069	6.36414	274.226	41.231	275.25	19.0256	273.223	5.19917	272.965	0.11657
		275.035	0.43702	276.04	5.76496	275.184	13.9544	276.228	2.52406	274.252	100	273.948	1.25692
		276.08	0.35857	277.038	5.75423	276.098	8.52236	277.196	1.36248	275.255	19.1765	275.017	0.13672
		276.934	0.57308	277.962	10.1988	277.106	10.5768	278.067	0.74432	276.236	2.7102	275.929	0.33815
		278.049	0.5421	279.116	17.1201	278.089	9.31901	279.144	2.121	277.206	0.96472	276.938	0.04864
		278.99	1.03142	280.022	11.3326	279.125	24.8159	280.071	0.81846	278.2	0.58476	277.948	2.14744
		280.046	0.5386	281.087	18.763	280.099	12.2108	281.156	0.69568	279.139	2.59906	278.964	0.20747
		281.02	0.64722	282.077	12.4402	281.098	14.9175	282.17	0.77756	280.302	1.40557	279.947	1.1826
		282.024	0.32845	283.044	8.03896	282.061	10.783	283.238	0.87506	281.091	4.329	280.941	0.31893
		283.017	0.56776	284.045	7.85425	283.093	12.0881	284.252	1.87874	282.202	2.5155	281.968	0.14867
		284.132	0.79749	285.034	8.26805	284.064	14.2617	285.21	0.83612	283.223	1.70612	282.954	0.1351
		285.083	0.82746	286.058	6.51024	285.1	13.4488	286.261	2.09681	284.251	3.91852	284.04	0.03883
		286.063	0.57022	287.054	5.50252	286.074	11.3506	287.191	1.11621	285.238	1.26934	284.999	0.03353
		287.065	0.60528	288.035	5.86417	287.118	8.07003	288.211	0.83678	286.253	6.21536	286.15	0.03434
		288.04	0.43105	289.032	5.10338	288.081	10.5003	289.121	0.67943	287.365	1.20421	287.568	0.12012
		289.055	0.434	290.041	7.08059	289.07	10.4872	290.245	8.35588	288.183	6.55132	288.271	0.000792783
		290.006	0.38805	291.059	6.40313	290.148	18.6399	291.225	2.17471	289.231	1.98314	288.835	0.18199
		291.069	0.43847	292.011	7.66071	291.118	11.9725	292.19	0.68247	290.221	5.07175	290.159	0.07574
		292.01	0.34747	293.024	6.0337	292.07	10.5103	293.198	0.3641	291.238	2.39195	290.935	0.16071
		293.037	0.46377	294.048	7.51194	293.081	8.7523	294.17	0.95916	292.24	1.12066	292.012	0.1683
		294.099	0.4296	295.03	7.03431	294.125	18.3025	295.176	0.76089	293.214	0.58024	292.912	0.15265
		294.99	0.46884	296.014	9.28935	295.113	11.4243	296.158	0.44232	294.161	0.84701	294.043	0.14165
		296.051	0.32388	296.988	9.98533	296.088	10.8929	297.198	0.36724	295.192	0.64869	294.897	0.11193
		296.942	0.81926	297.995	8.13902	297.114	17.7301	298.224	0.5948	296.262	0.74377	295.877	0.06272
		298.062	0.39452	298.992	7.99295	298.089	11.7284	299.23	0.80025	297.085	0.31775	296.937	0.04448
		299.028	0.63264	299.76	1.68071	299.116	16.1229	299.827	0.16874	298.218	3.5989	298.022	0.03613
		299.723	0.12645			299.794	2.0081			299.064	1.05277	299.054	0.03264
										299.839	5.71157	299.752	0.00786

## Sheet: Supplementary Figure 3
		Supplementary Figure 3 Experimental data and theoretical value of some peaks using a high resolution Orbitrap mass spectrometer as well as MS/MS spectra of m/z 63, 65, 81, and 83
		experimental data of m/z 63 and 65		theoretical values of m/z 63 and 65		MS/MS spectrum of m/z 63		MS/MS spectrum of m/z 65		experimental data of m/z 83 and 85		theoretical values of m/z 83 and 85		MS/MS spectrum of m/z 81		MS/MS spectrum of m/z 83
		m/z	Intensity	Mass	Intensity	Mass	Intensity	Mass	Intensity	m/z	Intensity	Mass	Intensity	Mass	Intensity	Mass	Intensity
		62.0067	0	62	0	30.1747	0.000323	30.0546	0.000668	80.0421	0	80	0	40.1624	0.00353	40.4329	0.01138
		62.007	0	62.929	100	31.2075	0.000374	30.874	0.000561	80.0424	0	80.9396	100	40.8466	0.00372	41.2807	0.00932
		62.0072	0	64.9272	44.5714	31.772	1.23e-05	31.7495	0.000721	80.0428	0	81.9438	0.03809	41.565	0.0084	42.156	0.01074
		62.0074	0	66	0	32.3168	0.000335	32.8471	0.000913	80.0431	0	81.9459	0.023	42.5798	0.0053	43.0498	0.0101
		62.0077	0.01031			33.3759	0.000379	33.5005	4.24e-05	80.0434	0.31267	82.9378	44.5714	43.6213	0.0053	43.9078	0.01073
		62.0079	0.0207			34.4539	0.000348	34.0628	0.000841	80.0438	0.95535	82.9439	0.2055	44.7056	0.00565	44.8533	0.01146
		62.0081	0.02491			35.3853	0.000294	35.0566	0.000628	80.0441	1.38008	82.9501	8.76235e-06	45.8236	0.00588	45.8377	0.01178
		62.0084	0.01979			36.3035	0.00032	35.933	0.000689	80.0445	1.38092	82.9522	1.32288e-06	46.3601	6.98e-05	46.8318	0.01153
		62.0086	0.01001			37.3403	0.000362	36.901	0.000736	80.0448	1.00379	83.942	0.01698	46.9388	0.00532	47.7683	0.01076
		62.0088	0.000407618			38.3256	0.000306	37.9446	0.00077	80.0451	0.39296	83.9441	0.01025	47.4502	6.75e-05	48.7053	0.01111
		62.0091	0			39.1771	0.000258	38.8783	0.000627	80.0455	0	83.9501	4.72703e-05	47.9806	0.00518	49.6791	0.01199
		62.0093	0			40.0461	0.000341	39.7692	0.000672	80.0458	0			49.0511	0.00545	50.7163	0.01236
		62.0095	0			41.0824	0.000351	40.6476	0.000613	80.0462	0			50.0162	0.00461	51.7331	0.01188
		62.0098	0			42.1647	0.000349	41.4962	0.00065	80.0465	0			50.9794	0.00504	52.7965	0.01351
		62.0213	0			43.1642	0.000327	42.3548	0.000606	80.0472	0			51.9013	0.00437	53.9035	0.01242
		62.0216	0			44.0944	0.000286	43.1674	0.000615	80.0475	0			52.8456	0.00506	54.7888	0.00362
		62.0218	0			44.9205	0.000257	44.0743	0.000728	80.0479	0			53.8151	0.00627	55.3362	0.03924
		62.022	0			45.6534	0.000248	44.9692	0.000596	80.0482	0			54.8837	0.00557	56.479	0.01042
		62.0223	0.00963			46.6786	0.00203	45.7511	0.000606	80.0485	0.32344			55.437	5.59e-05	57.3244	0.00944
		62.0225	0.01787			47.68	0.000372	46.582	0.000599	80.0489	1.06757			56.0174	0.00576	58.2109	0.01157
		62.0227	0.0224			48.3031	4.72e-05	47.4019	0.000653	80.0492	1.80553			56.5874	5.17e-05	59.1139	0.01034
		62.023	0.01963			48.8745	0.000356	48.2938	0.000674	80.0496	2.08544			57.0945	0.00525	60.0491	0.01159
		62.0232	0.0112			49.7707	0.000222	49.3362	0.000844	80.0499	1.63069			58.1424	0.00525	61.0258	0.01157
		62.0234	0			50.4474	0.000291	50.3673	0.000692	80.0502	0.79441			59.0064	0.00366	62.0409	0.01278
		62.0237	0			51.3891	0.000315	51.333	0.000746	80.0506	0.1801			59.8061	0.00447	62.7778	0.0003
		62.0239	0			52.2142	0.000256	52.3175	0.000724	80.0509	0			60.7037	0.00459	63.2931	0.02249
		62.0241	0			53.1283	0.000337	53.3508	0.000813	80.0513	0			61.6622	0.00494	64.0653	0.00923
		62.0427	0			54.234	0.000387	54.4245	0.000764	80.0516	0			62.2584	0.00112	65.2273	100
		62.0429	0			55.3734	0.000383	55.4768	0.000807	80.0519	0			63.2052	100	66.3709	0.01157
		62.0431	0			56.4236	0.000315	56.5312	0.000761	80.1342	0			63.9534	0.1554	67.3698	0.01197
		62.0434	0			57.3186	0.000285	57.5919	0.000779	80.1346	0			64.5107	0.00231	68.1113	0.34169
		62.0436	0.00947			58.0787	0.00025	58.5369	0.000625	80.1349	0			65.4683	0.01262	69.4173	0.01214
		62.0438	0.01738			58.7389	0.000234	59.4095	0.000653	80.1352	0			66.463	0.05374	70.4688	0.01267
		62.044	0.02085			59.7293	0.000398	60.2828	0.000693	80.1356	0.34248			67.4004	0.00511	71.0433	0.000482
		62.0443	0.01649			60.4513	3.5e-05	61.3279	0.00331	80.1359	1.00926			68.3994	0.00499	71.545	0.01248
		62.0445	0.00738			61.0063	0.00903	62.2583	0.00263	80.1363	1.46022			69.3711	0.00481	72.5598	0.01215
		62.0447	0			61.7251	6.92e-05	63.353	0.07237	80.1366	1.51026			70.2672	0.00421	73.522	0.01059
		62.045	0			62.4362	1.87042	64.4554	1.40095	80.1369	1.07755			71.045	0.00394	74.4477	0.01112
		62.0452	0			63.1595	100	65.1694	100	80.1373	0.38802			71.9407	0.00501	75.3729	0.01053
		62.0454	0			63.8086	0.86774	65.8947	0.54028	80.1376	0			72.8286	0.00885	76.3128	0.01227
		62.0566	0			64.8211	0.00364	66.9294	0.05126	80.138	0			74.0251	0.00516	77.4014	0.01334
		62.0568	0			66.0465	0.000356	68.0881	0.0115	80.1383	0			75.0372	0.00491	78.5598	0.01412
		62.057	0			67.0782	0.000319	69.0795	0.0007	80.1386	0			75.9422	0.00436	79.6677	0.01254
		62.0573	0			68.0508	0.000315	69.9158	0.000573	80.2319	0			77.2639	0.16114	80.6853	0.01101
		62.0575	0.0108			68.9832	0.00031	70.759	0.000649	80.2323	0			78.2117	0.00137	81.6304	0.01117
		62.0577	0.01873			69.7869	0.000206	71.7147	0.000734	80.2326	0			79.2023	1.36406	82.3639	0.000644
		62.058	0.02279			70.34	0.000221	72.6862	0.000687	80.233	0			79.7395	0.11746	83.1264	19.6187
		62.0582	0.01981			71.1252	0.000298	73.6295	0.000734	80.2333	0.31164			80.2555	4.45e-05	83.707	0.08305
		62.0584	0.01131			72.0384	0.000312	74.549	0.000664	80.2337	0.91606			81.0828	20.933	84.3455	0.00861
		62.0587	0			72.9247	0.000297	75.6897	0.00168	80.234	1.44261			82.3924	0.00404	85.1743	0.01032
		62.0589	0			73.8544	0.000327	76.5185	0.0011	80.2343	1.71886			83.2291	0.01125	86.1318	0.01208
		62.0591	0			74.8174	0.00033	77.5759	0.000738	80.2347	1.5025			83.781	7.19e-05	87.1331	0.01198
		62.0593	0			75.7823	0.000321	78.5729	0.00075	80.235	0.85887			84.356	0.00518	88.1634	0.01183
		62.0617	0			76.6521	0.000267	79.5681	0.000728	80.2354	0.23073			85.338	0.0047	89.0607	0.00938
		62.0619	0			77.4312	0.000249	80.5288	0.000684	80.2357	0			86.3076	0.00522	89.9018	0.01053
		62.0621	0			78.105	0.00024			80.236	0			87.3913	0.00575	90.8841	0.01223
		62.0624	0			78.971	0.000317			80.2364	0			88.4921	0.00535	91.9188	0.01211
		62.0626	0.01357							80.2367	0			89.5471	0.00534	93.1017	0.05368
		62.0628	0.02195							80.3101	0			90.5592	0.0049	94.0998	0.01224
		62.0631	0.02307							80.3104	0			91.3336	0.00864	95.1739	0.01347
		62.0633	0.01721							80.3107	0			92.4172	0.00553	96.2345	0.01195
		62.0635	0.00852							80.3111	0			93.4672	0.00498	97.2047	0.01114
		62.0638	0							80.3114	0.29089			94.5018	0.00549	98.1558	0.01134
		62.064	0							80.3118	0.90636			95.5669	0.00869	99.0734	0.01009
		62.0642	0							80.3121	1.42272			96.6013	0.00501	99.8901	0.00968
		62.0645	0							80.3125	1.53847			97.5969	0.00503
		62.0647	0							80.3128	1.12396			98.5843	0.0051
		62.0649	0.00951							80.3131	0.40255			99.6299	0.00534
		62.0651	0.01795							80.3135	0
		62.0654	0.02179							80.3138	0
		62.0656	0.01803							80.3142	0
		62.0658	0.00928							80.3145	0
		62.0661	0.000344313							80.4376	0
		62.0663	0							80.4379	0
		62.0665	0							80.4382	0
		62.0668	0							80.4386	0
		62.067	0							80.4389	0.30187
		62.0888	0							80.4393	0.95546
		62.089	0							80.4396	1.46611
		62.0893	0							80.4399	1.50252
		62.0895	0							80.4403	1.04322
		62.0897	0.00997							80.4406	0.36362
		62.09	0.01704							80.441	0
		62.0902	0.02029							80.4413	0
		62.0904	0.01769							80.4417	0
		62.0907	0.01							80.442	0
		62.0909	0							80.8167	0
		62.0911	0							80.817	0
		62.0914	0							80.8174	0
		62.0916	0							80.8177	0
		62.119	0							80.818	0.29069
		62.1192	0							80.8184	0.95445
		62.1195	0							80.8187	1.4881
		62.1197	0							80.8191	1.49776
		62.1199	0.00898							80.8194	1.00493
		62.1201	0.01909							80.8198	0.29321
		62.1204	0.02375							80.8201	0
		62.1206	0.02008							80.8204	0
		62.1208	0.01187							80.8208	0
		62.1211	0							80.8211	0
		62.1213	0							80.9018	0
		62.1215	0							80.9022	0
		62.1218	0							80.9025	0
		62.1355	0							80.9029	0
		62.1357	0							80.9032	0.32969
		62.1359	0							80.9036	0.92539
		62.1362	0							80.9039	1.33539
		62.1364	0.00662							80.9043	1.35441
		62.1366	0.01722							80.9046	0.90956
		62.1369	0.02485							80.9049	0.29385
		62.1371	0.02319							80.9053	0
		62.1373	0.01386							80.9056	0
		62.1376	0.000660175							80.906	0
		62.1378	0							80.9063	0
		62.138	0							80.9367	0
		62.1383	0							80.9371	0
		62.1385	0							80.9374	0
		62.1515	0							80.9377	0
		62.1517	0							80.9381	0.80017
		62.152	0							80.9384	14.2759
		62.1522	0							80.9388	44.5745
		62.1524	0.00811							80.9391	78.3789
		62.1527	0.01747							80.9395	100
		62.1529	0.02317							80.9398	95.8763
		62.1531	0.02103							80.9402	67.7689
		62.1534	0.0134							80.9405	31.7092
		62.1536	0							80.9409	7.04025
		62.1538	0							80.9412	0
		62.1541	0							80.9416	0
		62.1543	0							80.9419	0
		62.1603	0							80.9422	0
		62.1606	0							81.0487	0
		62.1608	0							81.0491	0
		62.161	0							81.0494	0
		62.1613	0.01392							81.0498	0
		62.1615	0.01862							81.0501	0.32929
		62.1617	0.01978							81.0505	0.9813
		62.162	0.01814							81.0508	1.46248
		62.1622	0.01347							81.0512	1.47894
		62.1624	0.000659529							81.0515	1.03758
		62.1627	0							81.0518	0.3541
		62.1629	0							81.0522	0
		62.1631	0							81.0525	0
		62.1634	0							81.0529	0
		62.1978	0							81.0532	0
		62.198	0							81.2947	0
		62.1983	0							81.295	0
		62.1985	0							81.2954	0
		62.1987	0.00776							81.2957	0
		62.1989	0.01584							81.296	0.37227
		62.1992	0.02063							81.2964	1.02649
		62.1994	0.01846							81.2968	1.38586
		62.1996	0.01088							81.2971	1.37625
		62.1999	0							81.2974	1.07118
		62.2001	0							81.2978	0.43919
		62.2003	0							81.2981	0
		62.2006	0							81.2985	0
		62.2031	0							81.2988	0
		62.2034	0							81.2992	0
		62.2036	0							81.3374	0
		62.2038	0							81.3378	0
		62.2041	0.01353							81.3381	0
		62.2043	0.01851							81.3385	0
		62.2045	0.02761							81.3388	0.27879
		62.2048	0.03351							81.3392	0.8537
		62.205	0.03114							81.3395	1.28716
		62.2052	0.01847							81.3399	1.27675
		62.2055	0.01132							81.3402	0.86991
		62.2057	0.000508701							81.3406	0.2962
		62.2059	0							81.3409	0
		62.2062	0							81.3413	0
		62.2064	0							81.3416	0
		62.2066	0							81.342	0
		62.2073	0							81.4935	0
		62.2076	0							81.4939	0
		62.2078	0							81.4942	0
		62.208	0							81.4946	0
		62.2083	0.01012							81.4949	1.27717
		62.2085	0.01827							81.4953	0.86991
		62.2087	0.02141							81.4956	0.2962
		62.209	0.01757							81.496	0.27879
		62.2092	0.00989							81.4963	1.57394
		62.2094	0							81.4967	0
		62.2097	0							81.497	0
		62.2099	0							81.4974	0
		62.2101	0							81.4977	0
		62.2115	0							81.4981	0
		62.2117	0							81.4984	0
		62.212	0							81.5033	0
		62.2122	0							81.5037	0
		62.2124	0.01109							81.504	0
		62.2127	0.01954							81.5044	0
		62.2129	0.02358							81.5047	0.25608
		62.2131	0.02015							81.5051	0.82263
		62.2134	0.01111							81.5054	0.12777
		62.2136	0							81.5058	0.52802
		62.2138	0							81.5061	0.0858
		62.2141	0							81.5065	0.23082
		62.2143	0							81.5068	0
		62.2232	0							81.5072	0
		62.2234	0							81.5075	0
		62.2236	0							81.5079	0
		62.2239	0							81.5732	0
		62.2241	0.00905							81.5735	0
		62.2243	0.02015							81.5739	0
		62.2246	0.02554							81.5742	0
		62.2248	0.02127							81.5746	0.33966
		62.225	0.01153							81.5749	1.02492
		62.2252	0							81.5753	1.49912
		62.2255	0							81.5756	1.42858
		62.2257	0							81.576	0.87827
		62.2259	0							81.5763	0.25912
		62.2304	0							81.5767	0
		62.2306	0							81.577	0
		62.2308	0							81.5774	0
		62.2311	0							81.5777	0
		62.2313	0.00893							81.6805	0
		62.2315	0.01705							81.6809	0
		62.2318	0.02124							81.6813	0
		62.232	0.01818							81.6816	0
		62.2322	0.01015							81.682	0.34285
		62.2325	0.000205621							81.6823	0.95412
		62.2327	0							81.6826	1.41028
		62.2329	0							81.683	1.48034
		62.2332	0							81.6834	1.04723
		62.2334	0							81.6837	0.34225
		62.2602	0							81.684	0
		62.2604	0							81.6844	0
		62.2607	0							81.6847	0
		62.2609	0							81.6851	0
		62.2611	0.00977							82.011	0
		62.2614	0.01899							82.0114	0
		62.2616	0.02423							82.0117	0
		62.2618	0.02176							82.0121	0
		62.2621	0.01357							82.0125	0.25054
		62.2623	0.000640155							82.0128	0.83058
		62.2625	0							82.0131	1.328
		62.2628	0							82.0135	1.38238
		62.263	0							82.0139	1.00844
		62.2632	0							82.0142	0.33777
		62.2702	0							82.0146	0
		62.2704	0							82.0149	0
		62.2707	0							82.0153	0
		62.2709	0							82.0156	0
		62.2711	0.01027							82.3719	0
		62.2714	0.01637							82.3722	0
		62.2716	0.0191							82.3726	0
		62.2718	0.01699							82.373	0
		62.2721	0.0103							82.3733	0.45575
		62.2723	0							82.3737	1.1565
		62.2725	0							82.374	1.50489
		62.2728	0							82.3744	1.43657
		62.273	0							82.3747	1.05804
		62.2781	0							82.3751	0.3848
		62.2784	0							82.3754	0
		62.2786	0							82.3758	0
		62.2788	0							82.3761	0
		62.2791	0.00816							82.3765	0
		62.2793	0.01613							82.5054	0
		62.2795	0.02039							82.5057	0
		62.2798	0.01911							82.5061	0
		62.28	0.01453							82.5065	0
		62.2802	0							82.5068	0.33424
		62.2805	0							82.5072	0.98064
		62.2807	0							82.5075	1.42233
		62.2809	0							82.5079	1.44902
		62.2833	0							82.5082	1.10801
		62.2835	0							82.5086	0.43123
		62.2837	0							82.5089	0
		62.284	0							82.5093	0
		62.2842	0.01251							82.5096	0
		62.2844	0.01927							82.51	0
		62.2847	0.02151							82.8388	0
		62.2849	0.01779							82.8391	0
		62.2851	0.00961							82.8395	0
		62.2854	0							82.8398	0
		62.2856	0							82.8402	0.31677
		62.2858	0							82.8405	0.93425
		62.2861	0							82.8409	1.37096
		62.2875	0							82.8413	1.2946
		62.2877	0							82.8416	0.78267
		62.2879	0							82.842	0.22216
		62.2882	0							82.8423	0
		62.2884	0.01329							82.8427	0
		62.2886	0.02198							82.843	0
		62.2889	0.02493							82.8434	0
		62.2891	0.01992							82.935	0
		62.2893	0.01093							82.9354	0
		62.2896	0							82.9357	0
		62.2898	0							82.9361	0
		62.29	0							82.9365	1.48851
		62.2903	0							82.9368	8.51547
		62.3005	0							82.9372	19.1215
		62.3008	0							82.9375	27.1539
		62.301	0							82.9379	29.2359
		62.3012	0							82.9382	23.6734
		62.3015	0.0122							82.9386	12.7924
		62.3017	0.02057							82.939	3.30783
		62.3019	0.02275							82.9393	0.1801
		62.3022	0.01792							82.9397	0
		62.3024	0.00988							82.94	0
		62.3026	0.00295							82.9404	0
		62.3029	0							82.9408	0
		62.3031	0							83.3247	0
		62.3033	0							83.3251	0
		62.3036	0							83.3255	0
		62.3131	0							83.3258	0
		62.3133	0							83.3262	0.40369
		62.3136	0							83.3265	0.97576
		62.3138	0							83.3269	1.23704
		62.314	0.01158							83.3273	1.2232
		62.3143	0.01755							83.3276	1.06177
		62.3145	0.01978							83.328	0.38326
		62.3147	0.01749							83.3283	0
		62.315	0.01116							83.3287	0
		62.3152	0.01259							83.3291	0
		62.3154	0.01979							83.3294	0
		62.3157	0.02204							83.4862	0
		62.3159	0.01801							83.4866	0
		62.3161	0.01003							83.4869	0
		62.3164	0							83.4873	0
		62.3166	0							83.4877	0.25617
		62.3168	0							83.488	0.8548
		62.3171	0							83.4884	1.47812
		62.3297	0							83.4888	1.70845
		62.3299	0							83.4891	1.38329
		62.3302	0							83.4895	0.50843
		62.3304	0							83.4899	0
		62.3306	0.01463							83.4902	0
		62.3309	0.02278							83.4906	0
		62.3311	0.02358							83.4909	0
		62.3313	0.01729							83.5079	0
		62.3316	0.00827							83.5083	0
		62.3318	0							83.5087	0
		62.332	0							83.509	0
		62.3323	0							83.5094	0.40636
		62.3325	0							83.5097	1.04164
		62.3379	0							83.5101	1.39654
		62.3381	0							83.5105	1.31282
		62.3383	0							83.5108	0.83381
		62.3386	0							83.5112	0.232
		62.3388	0.01023							83.5116	0
		62.339	0.01925							83.5119	0
		62.3393	0.02232							83.5123	0
		62.3395	0.01718							83.5126	0
		62.3397	0.00833							83.6232	0
		62.34	0							83.6235	0
		62.3402	0							83.6239	0
		62.3404	0							83.6243	0
		62.3407	0							83.6246	0.40048
		62.3479	0							83.625	1.02724
		62.3481	0							83.6253	1.41616
		62.3484	0							83.6257	1.48068
		62.3486	0							83.6261	1.2041
		62.3488	0.0084							83.6264	0.43938
		62.3491	0.0196							83.6268	0
		62.3493	0.02575							83.6272	0
		62.3495	0.02196							83.6275	0
		62.3498	0.01172							83.6279	0
		62.35	0							83.9206	0
		62.3502	0							83.921	0
		62.3505	0							83.9214	0
		62.3507	0.00711							83.9218	0
		62.3509	0.01573							83.9221	0.45127
		62.3512	0.02084							83.9225	1.17139
		62.3514	0.01817							83.9228	1.62311
		62.3516	0.00977							83.9232	1.55765
		62.3519	0							83.9236	1.03173
		62.3521	0							83.9239	0.2829
		62.3523	0							83.9243	0
		62.3526	0							83.9247	0
		62.3628	0							83.925	0
		62.3631	0							83.9254	0
		62.3633	0
		62.3635	0
		62.3638	0.00859
		62.364	0.01602
		62.3642	0.01992
		62.3645	0.01709
		62.3647	0.00915
		62.3649	0.000367628
		62.3652	0
		62.3654	0
		62.3656	0
		62.3659	0
		62.3722	0
		62.3724	0
		62.3727	0
		62.3729	0
		62.3731	0.00952
		62.3734	0.0178
		62.3736	0.0223
		62.3738	0.01931
		62.3741	0.01081
		62.3743	0
		62.3745	0
		62.3748	0
		62.375	0
		62.3958	0
		62.396	0
		62.3963	0
		62.3965	0
		62.3967	0.00745
		62.397	0.01778
		62.3972	0.0226
		62.3974	0.01844
		62.3977	0.00953
		62.3979	0
		62.3981	0
		62.3984	0
		62.3986	0
		62.4129	0
		62.4131	0
		62.4133	0
		62.4136	0
		62.4138	0.01086
		62.414	0.01834
		62.4143	0.0209
		62.4145	0.01821
		62.4147	0.02235
		62.415	0.01842
		62.4152	0.02253
		62.4154	0.02077
		62.4157	0.0143
		62.4159	0
		62.4161	0
		62.4164	0
		62.4166	0
		62.4377	0
		62.4379	0
		62.4381	0
		62.4384	0
		62.4386	0.00804
		62.4388	0.0173
		62.4391	0.02516
		62.4393	0.02546
		62.4395	0.01706
		62.4398	0.00634
		62.44	0.00016773
		62.4402	0
		62.4405	0
		62.4407	0
		62.4409	0
		62.4489	0
		62.4491	0
		62.4494	0
		62.4496	0
		62.4498	0.01058
		62.4501	0.01751
		62.4503	0.02127
		62.4505	0.01902
		62.4508	0.01169
		62.451	0
		62.4512	0
		62.4515	0
		62.4517	0
		62.4538	0
		62.454	0
		62.4543	0
		62.4545	0
		62.4547	0.0131
		62.455	0.02381
		62.4552	0.02691
		62.4554	0.02024
		62.4557	0.00951
		62.4559	0
		62.4561	0
		62.4564	0
		62.4566	0
		62.4585	0
		62.4587	0
		62.459	0
		62.4592	0
		62.4594	0.00776
		62.4597	0.01686
		62.4599	0.02162
		62.4601	0.01813
		62.4604	0.00942
		62.4606	0.000335529
		62.4608	0
		62.4611	0
		62.4613	0
		62.4615	0
		62.484	0
		62.4843	0
		62.4845	0
		62.4847	0
		62.485	0.01103
		62.4852	0.01849
		62.4854	0.02091
		62.4857	0.01843
		62.4859	0.01317
		62.4861	0
		62.4864	0
		62.4866	0
		62.4868	0
		62.5018	0
		62.5021	0
		62.5023	0
		62.5025	0
		62.5028	0.0148
		62.503	0.02272
		62.5032	0.03255
		62.5035	0.03467
		62.5037	0.03104
		62.5039	0.01968
		62.5042	0.01168
		62.5044	0
		62.5046	0
		62.5049	0
		62.5051	0
		62.5297	0
		62.53	0
		62.5302	0
		62.5304	0
		62.5307	0.01302
		62.5309	0.02344
		62.5311	0.02606
		62.5314	0.01831
		62.5316	0.00699
		62.5318	0
		62.5321	0
		62.5323	0
		62.5325	0
		62.5593	0
		62.5595	0
		62.5598	0
		62.56	0
		62.5602	0.0139
		62.5605	0.02424
		62.5607	0.0284
		62.5609	0.02338
		62.5612	0.01241
		62.5614	0
		62.5616	0
		62.5619	0
		62.5621	0
		62.563	0
		62.5633	0
		62.5635	0
		62.5637	0
		62.564	0.01148
		62.5642	0.01609
		62.5645	0.01792
		62.5647	0.01638
		62.5649	0.011
		62.5652	0
		62.5654	0
		62.5656	0
		62.5659	0
		62.5717	0
		62.572	0
		62.5722	0
		62.5724	0
		62.5727	0.01073
		62.5729	0.01932
		62.5731	0.02291
		62.5734	0.01812
		62.5736	0.00845
		62.5738	0.00202
		62.5741	0
		62.5743	0
		62.5745	0
		62.5748	0
		62.575	0
		62.5753	0
		62.5755	0
		62.5757	0.0135
		62.576	0.02439
		62.5762	0.02958
		62.5764	0.02582
		62.5767	0.01632
		62.5769	0
		62.5771	0
		62.5774	0
		62.5776	0
		62.5877	0
		62.5879	0
		62.5882	0
		62.5884	0
		62.5886	0.00961
		62.5889	0.01619
		62.5891	0.02068
		62.5893	0.01957
		62.5896	0.0129
		62.5898	0
		62.59	0
		62.5903	0
		62.5905	0
		62.6016	0
		62.6018	0
		62.602	0
		62.6023	0
		62.6025	0.01114
		62.6027	0.01936
		62.603	0.02324
		62.6032	0.02023
		62.6034	0.01167
		62.6037	0
		62.6039	0
		62.6041	0
		62.6044	0
		62.6065	0
		62.6067	0
		62.607	0
		62.6072	0
		62.6074	0.01121
		62.6077	0.01861
		62.6079	0.02204
		62.6081	0.0185
		62.6084	0.00994
		62.6086	0
		62.6088	0
		62.6091	0
		62.6093	0
		62.6133	0
		62.6135	0
		62.6138	0
		62.614	0
		62.6142	0.00819
		62.6145	0.01813
		62.6147	0.02353
		62.6149	0.02094
		62.6152	0.01314
		62.6154	0.00246
		62.6157	0
		62.6159	0
		62.6161	0
		62.6164	0
		62.6204	0
		62.6206	0
		62.6208	0
		62.6211	0
		62.6213	0.0102
		62.6215	0.0176
		62.6218	0.02049
		62.622	0.01661
		62.6222	0.00825
		62.6225	0.000351194
		62.6227	0
		62.6229	0
		62.6232	0
		62.6234	0
		62.6535	0
		62.6537	0
		62.654	0
		62.6542	0
		62.6544	0.00691
		62.6547	0.0162
		62.6549	0.0246
		62.6552	0.02612
		62.6554	0.01964
		62.6556	0.01014
		62.6559	0
		62.6561	0
		62.6563	0
		62.6566	0
		62.658	0
		62.6582	0
		62.6584	0
		62.6587	0
		62.6589	0.01183
		62.6592	0.0179
		62.6594	0.02033
		62.6596	0.01865
		62.6599	0.0129
		62.6601	0
		62.6603	0
		62.6606	0
		62.6608	0
		62.6796	0
		62.6799	0
		62.6801	0
		62.6803	0
		62.6806	0.01053
		62.6808	0.01783
		62.681	0.02143
		62.6813	0.01954
		62.6815	0.01273
		62.6817	0
		62.682	0
		62.6822	0
		62.6825	0
		62.7025	0
		62.7027	0
		62.7029	0
		62.7032	0
		62.7034	0.0071
		62.7036	0.01642
		62.7039	0.02186
		62.7041	0.01839
		62.7043	0.00868
		62.7046	0
		62.7048	0
		62.7051	0
		62.7053	0
		62.7204	0
		62.7206	0
		62.7208	0
		62.7211	0
		62.7213	0.00916
		62.7215	0.01545
		62.7218	0.01875
		62.722	0.016
		62.7223	0.00856
		62.7225	0
		62.7227	0
		62.723	0
		62.7232	0
		62.7317	0
		62.7319	0
		62.7321	0
		62.7324	0
		62.7326	4.97995e-05
		62.7329	0.00872
		62.7331	0.01727
		62.7333	0.02035
		62.7336	0.01577
		62.7338	0.00771
		62.734	0
		62.7343	0
		62.7345	0
		62.7347	0
		62.7416	0
		62.7418	0
		62.742	0
		62.7423	0
		62.7425	0.01225
		62.7428	0.02019
		62.743	0.02294
		62.7432	0.02036
		62.7435	0.01462
		62.7437	0
		62.7439	0
		62.7442	0
		62.7444	0
		62.7479	0
		62.7482	0
		62.7484	0
		62.7486	0
		62.7489	0.00805
		62.7491	0.01644
		62.7494	0.02209
		62.7496	0.02171
		62.7498	0.01588
		62.7501	0.00114
		62.7503	0
		62.7505	0
		62.7508	0
		62.751	0
		62.7873	0
		62.7876	0
		62.7878	0
		62.788	0
		62.7883	0.00805
		62.7885	0.01754
		62.7887	0.02291
		62.789	0.01923
		62.7892	0.00964
		62.7895	0
		62.7897	0
		62.7899	0
		62.7902	0
		62.7904	0
		62.7906	0
		62.7909	0
		62.7911	0
		62.7913	0.00861
		62.7916	0.01748
		62.7918	0.02121
		62.7921	0.01691
		62.7923	0.00829
		62.7925	0
		62.7928	0
		62.793	0
		62.7932	0
		62.798	0
		62.7982	0
		62.7984	0
		62.7987	0
		62.7989	0.00951
		62.7991	0.0176
		62.7994	0.02119
		62.7996	0.01759
		62.7998	0.00965
		62.8001	0
		62.8003	0
		62.8005	0
		62.8008	0
		62.8027	0
		62.8029	0
		62.8031	0
		62.8034	0
		62.8036	0.00831
		62.8039	0.01699
		62.8041	0.02116
		62.8043	0.01794
		62.8046	0.01064
		62.8048	0
		62.805	0
		62.8053	0
		62.8055	0
		62.8242	0
		62.8244	0
		62.8246	0
		62.8249	0
		62.8251	0.00738
		62.8253	0.01741
		62.8256	0.02395
		62.8258	0.02193
		62.826	0.01324
		62.8263	0.0023
		62.8265	0
		62.8268	0
		62.827	0
		62.8272	0
		62.8516	0
		62.8518	0
		62.852	0
		62.8523	0
		62.8525	0.00956
		62.8527	0.01912
		62.853	0.02322
		62.8532	0.01794
		62.8535	0.00744
		62.8537	0
		62.8539	0
		62.8542	0
		62.8544	0
		62.8558	0
		62.8561	0
		62.8563	0
		62.8565	0
		62.8568	0.01395
		62.857	0.02187
		62.8572	0.02343
		62.8575	0.01816
		62.8577	0.00963
		62.8579	0
		62.8582	0
		62.8584	0
		62.8587	0
		62.8648	0
		62.865	0
		62.8653	0
		62.8655	0
		62.8657	0.00739
		62.866	0.01613
		62.8662	0.02173
		62.8665	0.01906
		62.8667	0.01
		62.8669	0
		62.8672	0
		62.8674	0
		62.8676	0
		62.9261	0
		62.9263	0
		62.9266	0
		62.9268	0
		62.927	0.05245
		62.9273	0.14812
		62.9275	0.33394
		62.9277	0.4839
		62.928	0.38404
		62.9282	3.31351
		62.9284	22.6914
		62.9287	55.6592
		62.9289	90.0433
		62.9292	100
		62.9294	76.934
		62.9296	44.3954
		62.9299	19.1807
		62.9301	7.27054
		62.9303	3.41009
		62.9306	1.29421
		62.9308	0.50634
		62.9311	0.07248
		62.9313	0.01974
		62.9315	0
		62.9318	0
		62.932	0
		62.9322	0
		62.9467	0
		62.9469	0
		62.9472	0
		62.9474	0
		62.9476	1.75547e-05
		62.9479	0.0103
		62.9481	0.01784
		62.9483	0.0209
		62.9486	0.01732
		62.9488	0.00924
		62.9491	0
		62.9493	0
		62.9495	0
		62.9498	0
		62.9697	0
		62.9699	0
		62.9701	0
		62.9704	0
		62.9706	0.000277866
		62.9709	0.00955
		62.9711	0.01613
		62.9713	0.01967
		62.9716	0.01695
		62.9718	0.00932
		62.972	0
		62.9723	0
		62.9725	0
		62.9727	0
		62.9872	0
		62.9874	0
		62.9877	0
		62.9879	0
		62.9882	0.01451
		62.9884	0.02284
		62.9886	0.02411
		62.9889	0.01703
		62.9891	0.00673
		62.9893	7.59316e-05
		62.9896	0
		62.9898	0
		62.9901	0
		62.9903	0
		62.9927	0
		62.9929	0
		62.9931	0
		62.9934	0
		62.9936	0.00974
		62.9939	0.01803
		62.9941	0.02238
		62.9943	0.01875
		62.9946	0.00955
		62.9948	0.00023777
		62.995	0
		62.9953	0
		62.9955	0
		62.9957	0
		63	0
		63.0003	0
		63.0005	0
		63.0007	0
		63.001	0.00784
		63.0012	0.01677
		63.0014	0.02256
		63.0017	0.02179
		63.0019	0.01481
		63.0022	9.08298e-05
		63.0024	0
		63.0026	0
		63.0029	0
		63.0031	0
		63.009	0
		63.0093	0
		63.0095	0
		63.0097	0
		63.01	0.00786
		63.0102	0.01845
		63.0105	0.02476
		63.0107	0.0223
		63.0109	0.01373
		63.0112	0.000253069
		63.0114	0
		63.0116	0
		63.0119	0
		63.0121	0
		63.019	0
		63.0192	0
		63.0195	0
		63.0197	0
		63.0199	0.0157
		63.0202	0.02374
		63.0204	0.02423
		63.0207	0.01761
		63.0209	0.00823
		63.0211	0
		63.0214	0
		63.0216	0
		63.0218	0
		63.0463	0
		63.0465	0
		63.0468	0
		63.047	0
		63.0472	0.01012
		63.0475	0.01815
		63.0477	0.02137
		63.048	0.01944
		63.0482	0.01418
		63.0484	5.14225e-05
		63.0487	0
		63.0489	0
		63.0491	0
		63.0494	0
		63.1461	0
		63.1464	0
		63.1466	0
		63.1469	0
		63.1471	0.00894
		63.1473	0.01723
		63.1476	0.02053
		63.1478	0.01766
		63.148	0.01129
		63.1483	0.000211489
		63.1485	0
		63.1488	0
		63.149	0
		63.1492	0
		63.1545	0
		63.1547	0
		63.1549	0
		63.1552	0
		63.1554	0.00843
		63.1557	0.0179
		63.1559	0.02232
		63.1561	0.01762
		63.1564	0.00781
		63.1566	0
		63.1568	0
		63.1571	0
		63.1573	0
		63.2028	0
		63.2031	0
		63.2033	0
		63.2035	0
		63.2038	0.01368
		63.204	0.01798
		63.2043	0.02019
		63.2045	0.01779
		63.2047	0.0107
		63.205	0
		63.2052	0
		63.2054	0
		63.2057	0
		63.2233	0
		63.2236	0
		63.2238	0
		63.224	0
		63.2243	0.01296
		63.2245	0.02269
		63.2248	0.02551
		63.225	0.02018
		63.2252	0.01091
		63.2255	0
		63.2257	0
		63.2259	0.0085
		63.2262	0.01723
		63.2264	0.02109
		63.2267	0.01767
		63.2269	0.01026
		63.2271	0
		63.2274	0
		63.2276	0
		63.2279	0
		63.2326	0
		63.2329	0
		63.2331	0
		63.2333	0
		63.2336	0.00855
		63.2338	0.01729
		63.2341	0.0215
		63.2343	0.01786
		63.2345	0.00936
		63.2348	0.000205244
		63.235	0
		63.2352	0
		63.2355	0
		63.2357	0
		63.2696	0
		63.2698	0
		63.2701	0
		63.2703	0
		63.2706	0.01118
		63.2708	0.01891
		63.271	0.02353
		63.2713	0.02109
		63.2715	0.01253
		63.2718	0.000210584
		63.272	0
		63.2722	0
		63.2725	0
		63.2727	0
		63.2746	0
		63.2749	0
		63.2751	0
		63.2753	0
		63.2756	0.00941
		63.2758	0.01928
		63.2761	0.0244
		63.2763	0.02135
		63.2765	0.01341
		63.2768	0
		63.277	0
		63.2772	0
		63.2775	0
		63.282	0
		63.2823	0
		63.2825	0
		63.2827	0
		63.283	0.00831
		63.2832	0.01916
		63.2835	0.02525
		63.2837	0.02128
		63.2839	0.01048
		63.2842	0.000157949
		63.2844	0
		63.2846	0
		63.2849	0
		63.2851	0
		63.3167	0
		63.3169	0
		63.3171	0
		63.3174	0
		63.3176	0.00956
		63.3179	0.01938
		63.3181	0.02351
		63.3183	0.0183
		63.3186	0.00842
		63.3188	8.95761e-05
		63.319	0
		63.3193	0
		63.3195	0
		63.3198	0
		63.3504	0
		63.3506	0
		63.3508	0
		63.3511	0
		63.3513	0.01125
		63.3516	0.01928
		63.3518	0.02198
		63.352	0.0185
		63.3523	0.01139
		63.3525	0
		63.3528	0
		63.353	0
		63.3532	0
		63.3547	0
		63.3549	0
		63.3551	0
		63.3554	0
		63.3556	3.88556e-06
		63.3559	0.00921
		63.3561	0.01729
		63.3563	0.0215
		63.3566	0.02072
		63.3568	0.01751
		63.3571	0.0131
		63.3573	0
		63.3575	0.01169
		63.3578	0.01947
		63.358	0.02233
		63.3583	0.01753
		63.3585	0.00815
		63.3587	0
		63.359	0
		63.3592	0
		63.3595	0
		63.376	0
		63.3762	0
		63.3764	0
		63.3767	0
		63.3769	0.00672
		63.3772	0.01669
		63.3774	0.02303
		63.3776	0.02116
		63.3779	0.0135
		63.3781	0
		63.3784	0
		63.3786	0
		63.3788	0
		63.3791	0
		63.3793	0
		63.3796	1.22858e-05
		63.3798	0.00784
		63.38	0.01674
		63.3803	0.0208
		63.3805	0.01696
		63.3807	0.01836
		63.381	0.01791
		63.3812	0.02011
		63.3815	0.0155
		63.3817	0.00782
		63.3819	0
		63.3822	0
		63.3824	0
		63.3827	0
		63.4171	0
		63.4174	0
		63.4176	0
		63.4179	0
		63.4181	0.01203
		63.4183	0.02145
		63.4186	0.02526
		63.4188	0.02073
		63.4191	0.01176
		63.4193	3.55567e-05
		63.4195	0
		63.4198	0
		63.42	0
		63.4203	0
		63.4274	0
		63.4277	0
		63.4279	0
		63.4282	0
		63.4284	0.0056
		63.4286	0.01561
		63.4289	0.02353
		63.4291	0.02308
		63.4294	0.0146
		63.4296	0.000214291
		63.4298	0
		63.4301	0
		63.4303	0
		63.4306	0.00761
		63.4308	0.01803
		63.431	0.02482
		63.4313	0.0235
		63.4315	0.01569
		63.4318	0
		63.432	0
		63.4322	0
		63.4325	0
		63.4505	0
		63.4507	0
		63.4509	0
		63.4512	0
		63.4514	0.00733
		63.4517	0.01715
		63.4519	0.02192
		63.4521	0.01695
		63.4524	0.00687
		63.4526	0
		63.4529	0
		63.4531	0.01552
		63.4533	0.02109
		63.4536	0.02369
		63.4538	0.0229
		63.454	0.01762
		63.4543	0
		63.4545	0.01661
		63.4548	0.02526
		63.455	0.02656
		63.4552	0.01924
		63.4555	0.00882
		63.4557	0
		63.456	0
		63.4562	0
		63.4564	0
		63.4622	0
		63.4624	0
		63.4627	0
		63.4629	0
		63.4632	0.00948
		63.4634	0.0197
		63.4636	0.02339
		63.4639	0.01709
		63.4641	0.00656
		63.4644	1.29954e-05
		63.4646	0
		63.4648	0
		63.4651	0
		63.4653	0
		63.4656	0
		63.4658	0
		63.466	0.00912
		63.4663	0.01857
		63.4665	0.02308
		63.4668	0.02024
		63.467	0.01368
		63.4672	0
		63.4675	0
		63.4677	0
		63.468	0
		63.4682	0
		63.4684	0.01111
		63.4687	0.0187
		63.4689	0.02203
		63.4692	0.01933
		63.4694	0.01162
		63.4696	0
		63.4699	0
		63.4701	0
		63.4704	0
		63.4816	0
		63.4819	0
		63.4821	0
		63.4823	0
		63.4826	0.01103
		63.4828	0.02052
		63.4831	0.02403
		63.4833	0.01993
		63.4835	0.01154
		63.4838	0
		63.484	0
		63.4843	0
		63.4845	0
		63.4996	0
		63.4999	0
		63.5001	0
		63.5003	0
		63.5006	0.0097
		63.5008	0.0171
		63.5011	0.02067
		63.5013	0.01881
		63.5015	0.01432
		63.5018	2.24505e-05
		63.502	0
		63.5023	0
		63.5025	0
		63.5027	0
		63.5186	0
		63.5188	0
		63.5191	0
		63.5193	0
		63.5196	0.00725
		63.5198	0.01855
		63.52	0.02659
		63.5203	0.02475
		63.5205	0.01477
		63.5208	0
		63.521	0
		63.5212	0
		63.5215	0
		63.5664	0
		63.5666	0
		63.5669	0
		63.5671	0
		63.5674	0.01211
		63.5676	0.01888
		63.5678	0.02136
		63.5681	0.01829
		63.5683	0.01064
		63.5686	0
		63.5688	0
		63.569	0
		63.5693	0
		63.5885	0
		63.5888	0
		63.589	0
		63.5892	0
		63.5895	5.49636e-05
		63.5897	0.00766
		63.59	0.01765
		63.5902	0.02559
		63.5904	0.02543
		63.5907	0.01708
		63.5909	0.00666
		63.5912	0
		63.5914	0
		63.5917	0
		63.5919	0
		63.5929	0
		63.5931	0
		63.5933	0
		63.5936	0
		63.5938	0.008
		63.5941	0.01624
		63.5943	0.02105
		63.5945	0.01877
		63.5948	0.01163
		63.595	9.51602e-05
		63.5953	0
		63.5955	0
		63.5957	0
		63.596	0
		63.5967	0
		63.5969	0
		63.5972	0
		63.5974	0
		63.5977	0.01178
		63.5979	0.01893
		63.5981	0.02185
		63.5984	0.01843
		63.5986	0.011
		63.5989	0
		63.5991	0
		63.5993	0
		63.5996	0
		63.6357	0
		63.6359	0
		63.6362	0
		63.6364	0
		63.6367	0.01277
		63.6369	0.02135
		63.6371	0.02339
		63.6374	0.01882
		63.6376	0.0108
		63.6379	4.66487e-05
		63.6381	0
		63.6383	0
		63.6386	0
		63.6388	0
		63.6588	0
		63.6591	0
		63.6593	0
		63.6595	0
		63.6598	0.00921
		63.66	0.01689
		63.6603	0.02116
		63.6605	0.01971
		63.6607	0.01268
		63.661	0
		63.6612	0
		63.6615	0
		63.6617	0
		63.6875	0
		63.6877	0
		63.688	0
		63.6882	0
		63.6885	0.01029
		63.6887	0.02051
		63.6889	0.02705
		63.6892	0.02564
		63.6894	0.01696
		63.6897	0
		63.6899	0
		63.6901	0
		63.6904	0
		63.7367	0
		63.7369	0
		63.7372	0
		63.7374	0
		63.7377	2.41668e-05
		63.7379	0.01125
		63.7381	0.01872
		63.7384	0.02116
		63.7386	0.01749
		63.7389	0.00967
		63.7391	0
		63.7394	0
		63.7396	0
		63.7398	0
		63.7471	0
		63.7473	0
		63.7476	0
		63.7478	0
		63.748	0.0085
		63.7483	0.01861
		63.7485	0.02326
		63.7488	0.01862
		63.749	0.00891
		63.7492	0
		63.7495	0
		63.7497	0
		63.75	0
		63.7703	0
		63.7705	0
		63.7707	0
		63.771	0
		63.7712	0.0123
		63.7715	0.02238
		63.7717	0.0255
		63.7719	0.01918
		63.7722	0.01587
		63.7724	0.01631
		63.7727	0.02153
		63.7729	0.01779
		63.7732	0.00867
		63.7734	0
		63.7736	0
		63.7739	0
		63.7741	0
		63.777	0
		63.7773	0
		63.7775	0
		63.7777	0
		63.778	0.00926
		63.7782	0.01806
		63.7785	0.02367
		63.7787	0.02186
		63.779	0.01403
		63.7792	0.000527539
		63.7794	0
		63.7797	0
		63.7799	0
		63.7802	0
		63.7906	0
		63.7908	0
		63.791	0
		63.7913	0
		63.7915	0.01187
		63.7918	0.01959
		63.792	0.02266
		63.7922	0.01807
		63.7925	0.00917
		63.7927	0
		63.793	0
		63.7932	0
		63.7935	0
		63.7983	0
		63.7985	0
		63.7988	0
		63.799	0
		63.7993	0.00844
		63.7995	0.01715
		63.7997	0.021
		63.8	0.01679
		63.8002	0.00813
		63.8005	0
		63.8007	0
		63.8009	0
		63.8012	0
		63.8125	0
		63.8128	0
		63.813	0
		63.8133	0
		63.8135	6.7137e-05
		63.8138	0.00957
		63.814	0.01739
		63.8142	0.02047
		63.8145	0.01635
		63.8147	0.0084
		63.815	0
		63.8152	0
		63.8155	0
		63.8157	0
		63.8358	0
		63.836	0
		63.8363	0
		63.8365	0
		63.8367	9.62316e-05
		63.837	0.01228
		63.8372	0.0219
		63.8375	0.02491
		63.8377	0.01851
		63.8379	0.0079
		63.8382	0
		63.8384	0
		63.8387	0
		63.8389	0
		63.8539	0
		63.8542	0
		63.8544	0
		63.8546	0
		63.8549	8.67263e-05
		63.8551	0.00831
		63.8554	0.01652
		63.8556	0.02032
		63.8559	0.01606
		63.8561	0.00695
		63.8563	0.00771
		63.8566	0.01917
		63.8568	0.02646
		63.8571	0.02478
		63.8573	0.03231
		63.8575	0.02675
		63.8578	0.03122
		63.858	0.03963
		63.8583	0.04107
		63.8585	0.03961
		63.8588	0.02761
		63.859	0.02086
		63.8592	0.01346
		63.8595	0
		63.8597	0
		63.86	0
		63.8602	0
		63.8605	0.000208287
		63.8607	0.00911
		63.8609	0.01793
		63.8612	0.02697
		63.8614	0.03163
		63.8617	0.0275
		63.8619	0.0163
		63.8621	0
		63.8624	0.01347
		63.8626	0.02159
		63.8629	0.02523
		63.8631	0.04479
		63.8634	0.05787
		63.8636	0.06455
		63.8638	0.0757
		63.8641	0.07133
		63.8643	0.05572
		63.8646	0.0381
		63.8648	0.01421
		63.865	0
		63.8653	0
		63.8655	0
		63.8658	0.000106486
		63.866	0.0067
		63.8663	0.01813
		63.8665	0.02961
		63.8667	0.03616
		63.867	0.03578
		63.8672	0.02875
		63.8675	0.01721
		63.8677	0.00608
		63.868	0
		63.8682	0
		63.8684	0
		63.8687	0
		63.8696	0
		63.8699	0
		63.8701	0
		63.8704	0
		63.8706	0.000165646
		63.8709	0.01966
		63.8711	0.03873
		63.8713	0.04984
		63.8716	0.04567
		63.8718	0.03159
		63.8721	0.01352
		63.8723	0
		63.8726	0
		63.8728	0
		63.873	6.87098e-05
		63.8733	0.00776
		63.8735	0.01605
		63.8738	0.02159
		63.874	0.02056
		63.8742	0.01324
		63.8745	0.01393
		63.8747	0.023
		63.875	0.03907
		63.8752	0.04797
		63.8755	0.04465
		63.8757	0.04317
		63.8759	0.03551
		63.8762	0.02466
		63.8764	0.0211
		63.8767	0.01329
		63.8769	0.000248833
		63.8772	0.01544
		63.8774	0.02851
		63.8776	0.04156
		63.8779	0.04753
		63.8781	0.05112
		63.8784	0.05475
		63.8786	0.05417
		63.8789	0.05718
		63.8791	0.04566
		63.8793	0.0253
		63.8796	0.000137538
		63.8798	0.02202
		63.8801	0.03992
		63.8803	0.04697
		63.8805	0.04072
		63.8808	0.0269
		63.881	0.00946
		63.8813	6.47932e-05
		63.8815	0
		63.8818	0.01264
		63.882	0.0165
		63.8822	0.01753
		63.8825	0.02701
		63.8827	0.04773
		63.883	0.04864
		63.8832	0.04997
		63.8835	0.03842
		63.8837	0.03389
		63.8839	0.01817
		63.8842	0.03341
		63.8844	0.04792
		63.8847	0.06712
		63.8849	0.0684
		63.8851	0.0721
		63.8854	0.06171
		63.8856	0.06957
		63.8859	0.0599
		63.8861	0.04555
		63.8864	0.03189
		63.8866	0.01345
		63.8868	0
		63.8871	0
		63.8873	0
		63.8876	0.01467
		63.8878	0.03844
		63.8881	0.04454
		63.8883	0.04959
		63.8885	0.04955
		63.8888	0.04054
		63.889	0.04637
		63.8893	0.05315
		63.8895	0.06024
		63.8897	0.05589
		63.89	0.04545
		63.8902	0.02803
		63.8905	0.000231443
		63.8907	0.01261
		63.891	0.02819
		63.8912	0.03999
		63.8914	0.04427
		63.8917	0.03548
		63.8919	0.01244
		63.8922	0.01484
		63.8924	0.0272
		63.8927	0.03562
		63.8929	0.04946
		63.8931	0.04529
		63.8934	0.06455
		63.8936	0.06376
		63.8939	0.07556
		63.8941	0.08174
		63.8944	0.08747
		63.8946	0.0658
		63.8948	0.04846
		63.8951	0.03152
		63.8953	0.02499
		63.8956	0.0227
		63.8958	0.01461
		63.896	0.029
		63.8963	0.06751
		63.8965	0.09265
		63.8968	0.09006
		63.897	0.0814
		63.8973	0.04971
		63.8975	0.03614
		63.8977	0.021
		63.898	0.01209
		63.8982	0.00914
		63.8985	0.03083
		63.8987	0.03987
		63.899	0.0411
		63.8992	0.03409
		63.8994	0.01341
		63.8997	0
		63.8999	0
		63.9002	0
		63.9004	0.01041
		63.9007	0.01923
		63.9009	0.02272
		63.9011	0.0326
		63.9014	0.04764
		63.9016	0.04408
		63.9019	0.05411
		63.9021	0.05218
		63.9023	0.03611
		63.9026	0.02014
		63.9028	0.01368
		63.9031	0.00956
		63.9033	0.03004
		63.9036	0.04172
		63.9038	0.05409
		63.904	0.06126
		63.9043	0.05642
		63.9045	0.03372
		63.9048	0.01638
		63.905	0
		63.9053	0
		63.9055	0
		63.9057	0
		63.906	0
		63.9062	0
		63.9065	0
		63.9067	0.000164653
		63.907	0.0109
		63.9072	0.01698
		63.9074	0.01933
		63.9077	0.01755
		63.9079	0.01253
		63.9082	0
		63.9084	0
		63.9086	0.000158467
		63.9089	0.01611
		63.9091	0.02402
		63.9094	0.02491
		63.9096	0.03342
		63.9099	0.04515
		63.9101	0.04303
		63.9103	0.04011
		63.9106	0.03754
		63.9108	0.03239
		63.9111	0.02462
		63.9113	0.02072
		63.9116	0.01199
		63.9118	0
		63.912	0
		63.9123	0
		63.9125	0
		63.9128	0
		63.913	0
		63.9133	0
		63.9135	0
		63.9137	3.54933e-05
		63.914	0.0124
		63.9142	0.0193
		63.9145	0.03573
		63.9147	0.05574
		63.9149	0.06433
		63.9152	0.05706
		63.9154	0.03773
		63.9157	0.02461
		63.9159	0.01558
		63.9162	0.00641
		63.9164	0
		63.9166	0
		63.9169	0
		63.9171	0
		63.9174	0
		63.9176	0
		63.9179	0
		63.9181	0.00867
		63.9183	0.0164
		63.9186	0.02096
		63.9188	0.01741
		63.9191	0.00686
		63.9193	0
		63.9196	0
		63.9198	0
		63.92	0
		63.9237	0
		63.9239	0
		63.9242	0
		63.9244	0
		63.9246	8.6407e-05
		63.9249	0.0134
		63.9251	0.02271
		63.9254	0.02776
		63.9256	0.0243
		63.9259	0.01408
		63.9261	0
		63.9263	0
		63.9266	0
		63.9268	0
		63.9423	0
		63.9426	0
		63.9428	0
		63.9431	0
		63.9433	0.01336
		63.9436	0.02113
		63.9438	0.02363
		63.944	0.01765
		63.9443	0.00708
		63.9445	2.09613e-05
		63.9448	0
		63.945	0
		63.9453	0
		63.9455	0
		63.9567	0
		63.9569	0
		63.9571	0
		63.9574	0
		63.9576	0.01011
		63.9579	0.01817
		63.9581	0.0213
		63.9584	0.01861
		63.9586	0.01181
		63.9588	0
		63.9591	0
		63.9593	0
		63.9596	0
		63.9661	0
		63.9664	0
		63.9666	0
		63.9668	0
		63.9671	0.000646749
		63.9673	0.01341
		63.9676	0.01928
		63.9678	0.02092
		63.9681	0.01783
		63.9683	0.01066
		63.9685	0
		63.9688	0
		63.969	0
		63.9693	0
		64.0057	0
		64.0059	0
		64.0062	0
		64.0064	0
		64.0067	0.0092
		64.0069	0.01845
		64.0071	0.02342
		64.0074	0.01979
		64.0076	0.01071
		64.0079	0
		64.0081	0.000193102
		64.0084	0.01051
		64.0086	0.02047
		64.0088	0.02565
		64.0091	0.02153
		64.0093	0.01084
		64.0096	0
		64.0098	0
		64.0101	0
		64.0103	0
		64.0139	0
		64.0142	0
		64.0144	0
		64.0147	0
		64.0149	0
		64.0152	0
		64.0154	0
		64.0156	0
		64.0159	0
		64.0161	0
		64.0164	0
		64.0166	0
		64.0169	0.000153
		64.0171	0.0074
		64.0173	0
		64.0176	0
		64.0178	0
		64.0181	0
		64.0191	0
		64.0193	0
		64.0195	0
		64.0198	0
		64.02	0.000153
		64.0203	0.0074
		64.0205	0.01665
		64.0208	0.02204
		64.021	0.01888
		64.0212	0.00991
		64.0215	0
		64.0217	0
		64.022	0
		64.0222	0
		64.0441	0
		64.0443	0
		64.0446	0
		64.0448	0
		64.0451	0.000257729
		64.0453	0.01248
		64.0455	0.01937
		64.0458	0.02332
		64.046	0.02032
		64.0463	0.01162
		64.0465	0
		64.0468	0
		64.047	0
		64.0472	0
		64.0723	0
		64.0725	0
		64.0728	0
		64.073	0
		64.0733	6.97066e-05
		64.0735	0.00877
		64.0738	0.01742
		64.074	0.02349
		64.0742	0.02162
		64.0745	0.01224
		64.0747	0
		64.075	0
		64.0752	0
		64.0755	0
		64.0825	0
		64.0828	0
		64.083	0
		64.0832	0
		64.0835	0.00832
		64.0837	0.01959
		64.084	0.02719
		64.0842	0.0249
		64.0845	0.01493
		64.0847	0
		64.0849	0
		64.0852	0
		64.0854	0
		64.0993	0
		64.0995	0
		64.0998	0
		64.1	0
		64.1003	0.01009
		64.1005	0.01848
		64.1008	0.02099
		64.101	0.01695
		64.1012	0.01021
		64.1015	0
		64.1017	0
		64.102	0
		64.1022	0
		64.1163	0
		64.1166	0
		64.1168	0
		64.1171	0
		64.1173	2.322e-05
		64.1176	0.01142
		64.1178	0.01979
		64.118	0.02293
		64.1183	0.01805
		64.1185	0.00903
		64.1188	0
		64.119	0
		64.1193	0
		64.1195	0
		64.1405	0
		64.1407	0
		64.1409	0
		64.1412	0
		64.1414	0.000138026
		64.1417	0.01016
		64.1419	0.01743
		64.1422	0.02214
		64.1424	0.02069
		64.1427	0.01302
		64.1429	0
		64.1431	0
		64.1434	0
		64.1436	0
		64.1483	0
		64.1485	0
		64.1487	0
		64.149	0
		64.1492	0.000109684
		64.1495	0.01047
		64.1497	0.01833
		64.15	0.02315
[truncated: 1,396 more rows]

## Sheet: Supplementary Figure 4
		Supplementary Figure 4 Mass spectra of reduction of CO2 to CO under different Ag-based catalytic systems
		107Ag+		109Ag+		[107Ag(H2O)]+		[109Ag(H2O)]+
		m/z	Intensity	m/z	Intensity	m/z	Intensity	m/z	Intensity
		90.6783	0	90.3916	0	90.3274	0.002	90.6047	0.0021
		91.7937	0	91.1566	0	91.3254	0.0018	91.6139	0.0022
		92.3892	0	91.8763	0	92.2362	0.0016	92.6087	0.0022
		93.1544	0	92.5311	0	93.0687	0.0014	93.7174	0.0024
		94.1934	0	93.3048	0	93.9995	0.0021	94.805	0.0023
		95.1297	0	94.1152	0	94.9928	0.0015	95.8668	0.0023
		96.0978	0	94.9727	0	95.8852	0.0017	96.9558	0.0021
		97.0898	0	95.8672	0	96.8739	0.002	98.1217	0.0023
		98.1521	0	96.8235	0	97.8864	0.0019	99.2252	0.0025
		99.1523	0	97.673	0	99.0033	0.0019	100.262	0.002
		100.124	0	98.3775	0	100.079	0.0019	101.214	0.0022
		100.721	0	99.3262	0	100.608	0.0003	102.234	0.0019
		101.3	0	100.398	0	101.277	0.0022	103.003	0.0012
		102.24	0	101.344	0	102.424	0.0019	103.763	0.0019
		103.224	0	101.925	0	103.433	0.0018	104.82	0.0022
		103.986	0	102.634	0	104.434	0.0017	106.002	0.0022
		104.78	0	103.544	0	105.405	0.0019	107.008	0.0018
		105.639	0	104.411	0	107.045	48.489	107.562	0.0006
		106.521	0.0645	105.027	0	107.554	0.0012	108.163	0.0015
		107.07	100	105.9	0	108.193	0.0006	109.015	42.6937
		108.145	0	106.944	0	109.133	0.0018	110.153	0.002
		109.109	0	107.778	0	110.063	0.0017	111.204	0.0021
		110.021	0	108.475	0.054	111.033	0.002	112.159	0.002
		110.923	0	109.042	100	112.158	0.0021	113.196	0.0022
		111.957	0	109.731	0.0021	113.158	0.0016	114.253	0.0019
		113.008	0	110.326	0	114.227	0.0021	115.242	0.0022
		113.974	0	111.246	0	115.259	0.0017	116.254	0.0019
		114.902	0	112.28	0	116.302	0.0018	117.143	0.0017
		115.846	0	113.238	0	117.415	0.0019	118.111	0.002
		116.936	0	113.909	0	118.464	0.0017	119.05	0.0018
		118.02	0	114.649	0	119.377	0.0014	120.027	0.002
		119.028	0	115.509	0	120.206	0.0017	121.089	0.0024
		120.089	0	116.475	0	120.941	0.0009	122.192	0.002
		121.185	0	117.504	0	121.603	0.0014	122.967	0.0011
		122.316	0	118.558	0	122.49	0.0015	123.803	0.0022
		123.355	0	119.536	0	123.514	0.0019	124.811	0.0019
		124.305	0	120.137	0	124.988	100	125.857	0.0022
		125.305	0	120.77	0	126.099	0.002	127.073	100
		126.306	0	121.886	0	127.164	0.0018	128.073	0.002
		127.203	0	122.937	0	127.892	0.0007	128.941	0.0058
		128.136	0	123.905	0	128.615	0.0018	129.974	0.002
		129.212	0	124.926	0	129.503	0.0014	130.945	0.0019
		130.35	0	125.487	0	130.451	0.0018	131.962	0.0022
		131.39	0	126.052	0	131.454	0.0017	132.986	0.0021
		132.55	0	127.146	0	132.574	0.0018	133.658	0.0008
		133.607	0	128.25	0	133.571	0.0019	134.328	0.0022
		134.48	0	129.112	0	134.751	1.926	135.271	0.0019
		135.24	0.0045	129.845	0	135.667	0.002	136.022	0.0011
		136.282	0	130.772	0	136.659	0.0018	136.851	2.2137
		137.295	0	131.43	0	137.835	0.002	137.603	0.0012
		138.398	0	132.243	0	138.588	0.0009	138.435	0.0022
		139.43	0	133.317	0	139.288	0.0018	139.476	0.0023
		140.46	0	134.404	0	140.318	0.002	140.524	0.0021
		141.34	0	135.468	0	141.236	0.0014	141.589	0.0024
		142.297	0	136.642	0.0007	142.132	0.0019	142.682	0.002
		143.342	0	137.43	0	143.138	0.0019	143.676	0.0019
		143.936	0	138.137	0	144.085	0.0018	144.629	0.002
		144.609	0	139.057	0	145.026	0.0019	145.677	0.0023
		145.707	0	139.796	0	145.873	0.0017	146.742	0.0022
		146.704	0	140.522	0	147.313	0.1383	147.672	0.0016
		147.756	0	141.432	0	148.561	0.0019	148.278	0.0014
		148.504	0	142.219	0	149.688	0.0021	149.172	0.1437
		149.517	0	143.126	0	150.863	3.6567	150.325	0.0023
		150.656	0	144.038	0	152.057	0.002	151.475	0.0022
		151.305	0	145.015	0	153.064	0.0016	153.015	3.5392
		151.809	0	146.07	0	154.064	0.0018	154.337	0.0025
		152.527	0	147.12	0	155.092	0.002	155.43	0.0021
		153.684	0	148.089	0	156.176	0.0017	156.15	0.001
		154.714	0	149.084	0	156.717	0.0008	156.964	0.002
		155.761	0	150.074	0	157.308	0.0047	158.022	0.0022
		156.69	0	150.995	0	158.781	0.0022	159.039	0.002
		157.342	0	152.015	0	159.978	0.002	160.071	0.0019
		158.22	0	152.678	0.0002	160.747	0.0012	160.649	0.0008
		158.993	0	153.214	0.0009	161.264	0.0011	161.456	0.0024
		159.8	0	154.313	0	161.809	0.0011	162.566	0.002
		160.887	0	155.367	0	162.535	0.0022	163.65	0.0024
		162.019	0	156.452	0	163.634	0.0022	164.704	0.0018
		163.026	0	157.308	0	164.389	0.001	165.737	0.0021
		163.9	0	158.242	0	164.948	0.001	166.817	0.0021
		164.94	0	159.137	0	165.738	0.0021	167.772	0.0019
		165.96	0	160.039	0	166.886	0.0022	168.837	0.0025
		167.068	0	161.075	0	167.693	0.001	169.961	0.0023
		168.025	0	162.109	0	168.23	0.0011
		168.659	0	162.877	0	168.773	0.0008
		169.21	0	163.621	0	169.331	0.0009
		169.864	0	164.538	0	169.982	0.0017
				165.651	0
				166.694	0
				167.329	0
				168.02	0
				168.846	0.001
				169.536	0

## Sheet: Supplementary Figure 5
		Supplementary Figure 5 Mass spectra of reduction of CO2 to CO under different Pd-based catalytic systems
		104Pd+		106Pd+		[104Pd(H2O)]+		[106Pd(H2O)]+
		m/z	Intensity	m/z	Intensity	m/z	Intensity	m/z	Intensity
		80.5911	0.00362	80.4197	0.00481	80.4675	0.00245	80.7589	0.00868
		81.5048	0.00448	81.5026	0.00596	81.5802	0.00295	81.7755	0.00754
		82.3	0.00243	82.5969	0.00665	82.6172	0.00231	82.59	0.0063
		83.0645	0.00493	83.6823	0.00537	83.7609	0.00264	83.4287	0.00657
		84.0874	0.00431	84.5408	0.0044	85.005	0.00274	84.3219	0.00748
		85.1549	0.00485	85.4792	0.00567	86.0645	0.00274	85.1289	0.00619
		85.8401	0.01987	86.5142	0.00521	87.2036	0.00292	85.8967	0.00632
		86.7543	0.00459	87.6603	0.00661	88.2127	0.00217	86.7321	0.00624
		87.8446	0.00444	88.7196	0.00522	89.2318	0.00201	87.6495	0.00771
		88.8737	0.00495	89.8053	0.00565	90.2048	0.00251	88.7192	0.00825
		89.9847	0.00509	90.8478	0.00516	91.1705	0.00228	89.8812	0.00892
		91.0785	0.00527	91.63	0.0029	92.2382	0.00291	91.0046	0.0082
		92.1399	0.00409	92.4334	0.0054	93.4464	0.00292	91.5765	0.00148
		93.161	0.00482	93.4837	0.00549	94.2798	0.00158	92.1172	0.00709
		94.1682	0.00387	94.4286	0.00507	95.1441	0.0023	92.7232	0.00169
		95.1467	0.00463	95.337	0.00473	96.175	0.00305	93.2938	0.00779
		96.1457	0.00448	96.2029	0.00527	97.3112	0.00258	93.8598	0.0016
		97.1795	0.00497	97.1418	0.00588	98.3182	0.0025	94.3727	0.00717
		98.1882	0.00391	98.2912	0.00557	99.1596	0.00201	94.9154	0.00175
		99.1942	0.00393	99.4295	0.00664	100.14	0.0029	95.4531	0.00694
		99.8184	0.00243	100.581	0.00636	101.209	0.00241	96.1669	0.00493
		100.762	0.00419	101.524	0.00512	102.191	0.00246	97.0504	0.00895
		101.81	0.00447	102.447	0.00588	104.239	11.0163	98.1362	0.00789
		102.898	0.00436	103.69	0.00756	105.103	0.08253	99.2625	0.00889
		104.146	100	104.505	0.00497	105.861	0.0176	100.226	0.00591
		105.124	0.00371	106.029	100	107.29	0.0028	100.861	0.00368
		106.016	0.00376	107.183	0.00614	108.259	0.00204	101.372	0.00494
		106.941	0.00368	108.306	0.00502	109.103	0.00232	102.246	0.00846
		107.952	0.00451	109.284	0.00607	110.094	0.00252	103.34	0.00857
		108.945	0.00379	110.345	0.00567	111.085	0.00233	104.435	0.00852
		109.939	0.00458	111.291	0.00389	112.167	0.00286	105.365	0.00618
		111.02	0.00398	112.215	0.00581	113.173	0.00244	106.275	14.4712
		111.972	0.00384	113.377	0.00559	114.314	0.00356	107.266	0.00624
		112.934	0.00384	114.382	0.00405	115.434	0.00273	108.192	0.01036
		114.009	0.00454	115.293	0.00539	116.528	0.00251	109.052	0.03062
		114.997	0.00353	116.33	0.00561	117.554	0.00224	110.335	0.00857
		115.934	0.00434	117.397	0.00645	118.528	0.00219	111.301	0.00712
		117.03	0.00489	118.535	0.0058	119.552	0.0028	112.283	0.00734
		118.032	0.00404	119.508	0.00458	120.679	0.0029	113.27	0.00712
		119.064	0.00423	120.434	0.00639	122.013	100	114.249	0.00852
		119.659	0.00226	121.537	0.00556	123.117	0.00254	115.28	0.00802
		120.498	0.00444	122.652	0.00581	124.165	0.00277	116.285	0.00737
		122.003	0.02081	124.233	0.00201	125.099	0.00168	117.344	0.00837
		122.209	0.03193	125.43	0.00551	125.887	0.00185	118.397	0.00776
		123.364	0.00417	126.419	0.00526	126.788	0.00259	119.418	0.00753
		124.486	0.00476	127.192	0.00324	127.806	0.00243	120.491	0.00845
		125.543	0.00447	128.005	0.00529	128.722	0.00236	121.486	0.0071
		126.634	0.00436	129.027	0.00557	129.671	0.00242	122.503	0.00904
		127.716	0.00455	130.077	0.00551	130.459	0.00201	124.054	100
		128.735	0.00415	131.206	0.00685	131.481	0.00281	125.111	0.0076
		129.7	0.00417	132.377	0.00687	132.384	1.87522	125.98	0.00698
		130.692	0.00494	133.48	0.00647	133.528	0.00222	127.032	0.00911
		131.765	0.23323	134.125	0.2231	134.445	0.00205	128.123	0.00813
		132.933	0.00511	135.101	0.00609	135.427	0.00318	128.749	0.00165
		133.705	0.00294	136.186	0.0058	136.398	0.00186	129.453	0.00906
		134.537	0.00514	137.049	0.00421	137.345	0.00244	130.551	0.00785
		135.663	0.0051	138.064	0.00671	138.582	0.00277	131.618	0.00812
		136.776	0.00517	139.108	0.00516	139.662	0.0027	132.75	0.0085
		137.757	0.00344	140.12	0.00639	140.604	0.00215	133.651	2.25067
		138.649	0.005	141.255	0.00715	141.553	0.00253	134.817	0.00787
		139.822	0.00467	142.398	0.00574	142.577	0.00261	135.82	0.0074
		140.858	0.00465	143.395	0.00561	143.559	0.00234	136.781	0.00593
		141.549	0.00244	144.241	0.00373	144.594	0.00275	137.541	0.00636
		142.389	0.00424	145.188	0.00707	145.639	0.00247	138.414	0.00742
		143.303	0.004	146.247	0.00563	146.689	0.00209	139.385	0.00799
		144.269	0.00431	147.291	0.00557	147.66	0.273	140.38	0.00758
		145.221	0.00453	148.365	0.00569	149.077	0.00294	141.392	0.00774
		146.152	0.00395	149.481	0.00532	150.294	0.00284	142.287	0.00699
		147.151	0.0041	150.398	0.0051	151.443	0.00256	143.186	0.0077
		147.819	0.00236	151.401	0.0053	152.565	0.00234	144.065	0.00602
		148.665	0.00517	152.393	0.00553	153.627	0.00248	144.9	0.00724
		149.8	0.00493	153.36	0.00542	154.678	0.00272	145.848	0.00783
		150.543	0.00173	154.441	0.00528	155.751	0.00245	146.892	0.00842
		151.303	0.00395	155.446	0.00483	156.937	0.00281	147.977	0.00856
		152.362	0.00436	156.557	0.00583	158.093	0.00282	148.963	0.00769
		153.383	0.00419	157.628	0.00604	159.292	0.00254	149.971	0.1775
		154.287	0.0039	158.708	0.0058	160.191	0.00201	150.929	0.00735
		155.344	0.00428	159.634	0.00414	161.212	0.00266	152.258	0.03033
		156.354	0.00453	160.59	0.00598	162.259	0.00245	153.001	0.00452
		157.207	0.00302	161.768	0.00659	163.298	0.0025	153.771	0.00618
		158.144	0.00494	162.88	0.00482	164.155	0.00162	154.725	0.00891
		159.204	0.00435	163.843	0.00512	164.942	0.00265	155.823	0.008
		160.235	0.00417	164.818	0.00419	165.964	0.00213	156.871	0.00856
		161.278	0.0049	165.79	0.00555	166.923	0.00253	157.95	0.00787
		162.252	0.00446	166.856	0.00621	167.919	0.00238	159.004	0.00858
		163.323	0.00426	167.899	0.00472	168.976	0.00265	160.111	0.00827
		164.363	0.00536	168.795	0.00551	170.065	0.00243	161.137	0.00827
		165.492	0.00506	169.954	0.00634	171.187	0.00274	162.132	0.00746
		166.651	0.00451	170.805	0.00377	172.264	0.00281	163.124	0.00846
		167.71	0.00426	171.658	0.00517	173.396	0.00266	164.199	0.00864
		168.452	0.00239	172.647	0.00504	174.42	0.00269	165.052	0.00561
		169.01	0.00241	173.632	0.00526	175.412	0.0026	165.938	0.00772
		169.802	0.00429	174.653	0.00506	176.489	0.00269	166.663	0.00482
		170.344	0.00129	175.621	0.00564	177.557	0.00289	167.512	0.0071
		171.074	0.00387	176.705	0.00629	178.879	0.00286	168.446	0.00787
		172.151	0.00476	177.861	0.00575	179.966	0.00257	169.435	0.00595
		173.205	0.00393	179.014	0.00558			169.968	0.00456
		174.195	0.00399					170.782	0.00744
		175.322	0.00451					171.786	0.0086
		176.41	0.0042					172.836	0.00859
		177.495	0.00416					173.484	0.00164
		178.437	0.00395					174.031	0.00649
		179.467	0.00437					174.967	0.00928
								176.173	0.01006
								177.378	0.00915
								178.47	0.00844
								179.543	0.00846

## Sheet: Supplementary Figure 6b-h
		Supplementary Figure 6b Effect of H2O pressure on the reduction of CO2 to CO using a water-gas shift reaction (WGSR) apparatus equipped with gas chromatography
		P(H2O)/kPa	CO [mol%]	error
		0	0.82	0.012
		10	0.855	0.005
		50	0.888	0.003
		100	0.855	0.004
		150	0.846	0.001
		Supplementary Figure 6c Comparion of the CO2 conversion efficiency in the absence and presence of H2O
		without/with H2O	CO2 [%]	error
		without	0.82	0.012
		with	0.888	0.003
		Supplementary Figure 6d and 6e GC chromatograms of the collected gas samples prepared in the presence of 50 kPa of (d) H216O and (e) H218O					Supplementary Figure 6f and 6g Mass spectra of the collected gas samples prepared in the presence of 50 kPa of (f) H216O and (g) H218O						Supplementary Figure 6h Comparison of the peak intensity of m/z 30 observed in (f) and (g)
		H216O System		H218O System			H216O System		H218O System				Different Systems	Peak Intensity of m/z 30	Error
		Time (min)	Abundance	Time (min)	Abundance		m/z	Abundance	m/z	Abundance			H216O System	327.763	34.7311
		0.09025	1.525	0.09017	0.655061		8	0.163878	7.8	0.0251598			H218O System	15382	725.62
		0.09272	1.51429	0.09265	0.585028		10.4	0.0246093	8	0.0835995
		0.09518	1.45707	0.09512	0.630096		11.1	0.00957054	8.1	0.0562502
		0.09765	1.57048	0.09758	0.654489		12.1	6.01316	10.7	0.0350236
		0.10013	1.53536	0.10005	0.646219		12.9	0.0107495	11.3	0.018482
		0.1026	1.51272	0.10252	0.625103		13	0.0640095	12.1	5.15159
		0.10507	1.465	0.10498	0.59321		13.2	0.0403311	12.9	0.0235384
		0.10753	1.4648	0.10745	0.638256		13.4	0.0179622	13.1	0.0414567
		0.11	1.38639	0.10992	0.610872		14.1	1.1824	13.3	0.0430781
		0.11247	1.55647	0.1124	0.616195		15.2	0.020072	14.1	1.05174
		0.11493	1.39177	0.11487	0.64866		16.1	7.01316	15	0.056626
		0.1174	1.49466	0.11733	0.615447		16.9	0.0581672	15.3	0.0302818
		0.11987	1.47657	0.1198	0.632274		17.1	0.146912	16.1	6.14895
		0.12235	1.45934	0.12227	0.570907		18.1	1.00758	16.8	0.0241634
		0.12482	1.50659	0.12473	0.622156		19.9	0.0147908	17	0.209337
		0.12728	1.48992	0.1272	0.648308		26.7	0.00950964	18	0.523252
		0.12975	1.47791	0.12967	0.615667		27.2	0.28314	18.2	0.184366
		0.13222	1.46343	0.13213	0.588107		28.1	100	26.1	0.0340272
		0.13468	1.55157	0.13462	0.607595		29	1.24019	27.2	0.358304
		0.13715	1.48352	0.13708	0.622772		30.1	7.16504	28.1	100
		0.13962	1.43321	0.13955	0.653521		31	0.033871	29	1.12086
		0.1421	1.44188	0.14202	0.611708		31.2	0.107638	30	0.129488
		0.14457	1.42096	0.14448	0.616063		32	11.8078	30.2	0.103515
		0.14703	1.43878	0.14695	0.631394		34.1	0.0390913	31.2	0.0397697
		0.1495	1.43407	0.14942	0.617427		35.8	0.0213162	32	11.0168
		0.15197	1.44926	0.15188	0.598357		36.1	0.0116195	34.1	0.0433272
		0.15443	1.41445	0.15437	0.61052		39.8	0.0117457	40	0.529056
		0.1569	1.41323	0.15683	0.588085		40	0.611519	40.1	0.0322791
		0.15937	1.43596	0.1593	0.571413		40.1	0.0200111	43.8	0.0357097
		0.16185	1.44604	0.16177	0.565166		43.8	0.0331228	44	0.105761
		0.16432	1.54191	0.16423	0.615843		43.9	0.115342	44.1	0.0894645
		0.16678	1.36151	0.1667	0.59398
		0.16925	1.41551	0.16917	0.620594
		0.17172	1.45067	0.17163	0.633395
		0.17418	1.45805	0.17412	0.59387
		0.17665	1.45542	0.17658	0.57513
		0.17912	1.41822	0.17905	0.575174
		0.18158	1.53183	0.18152	0.598489
		0.18407	1.4803	0.18398	0.57722
		0.18653	1.40476	0.18645	0.609069
		0.189	1.47029	0.18892	0.599061
		0.19147	1.45397	0.19138	0.585006
		0.19393	1.42277	0.19385	0.576626
		0.1964	1.41837	0.19633	0.592594
		0.19887	1.39428	0.1988	0.564924
		0.20133	1.39	0.20127	0.61349
		0.20382	1.46696	0.20373	0.607485
		0.20628	1.48815	0.2062	0.572777
		0.20875	1.35531	0.20867	0.549154
		0.21122	1.53548	0.21113	0.572403
		0.21368	1.49384	0.2136	0.611114
		0.21615	1.40739	0.21608	0.582235
		0.21862	1.34832	0.21855	0.574052
		0.22108	1.40421	0.22102	0.531096
		0.22355	1.40566	0.22348	0.621298
		0.22603	1.34511	0.22595	0.57524
		0.2285	1.36241	0.22842	0.638454
		0.23097	1.43701	0.23088	0.608057
		0.23343	1.3747	0.23335	0.570951
		0.2359	1.36257	0.23582	0.591978
		0.23837	1.50098	0.2383	0.609069
		0.24083	1.39502	0.24077	0.622222
		0.2433	1.41688	0.24323	0.581355
		0.24578	1.44063	0.2457	0.591143
		0.24825	1.47944	0.24817	0.584456
		0.25072	1.46664	0.25063	0.585622
		0.25318	1.46456	0.2531	0.527928
		0.25565	1.4358	0.25557	0.625653
		0.25812	1.41374	0.25805	0.537122
		0.26058	1.44227	0.26052	0.630998
		0.26305	1.45401	0.26298	0.556918
		0.26552	1.41857	0.26545	0.584346
		0.268	1.43211	0.26792	0.569081
		0.27047	1.46731	0.27038	0.590065
		0.27293	1.43074	0.27285	0.554961
		0.2754	1.41677	0.27532	0.580079
		0.27787	1.54611	0.27778	0.539916
		0.28033	1.45738	0.28027	0.608255
		0.2828	1.42077	0.28273	0.552101
		0.28527	1.33604	0.2852	0.569697
		0.28775	1.48387	0.28767	0.572733
		0.29022	1.3557	0.29013	0.589867
		0.29268	1.36748	0.2926	0.603218
		0.29515	1.37819	0.29507	0.585138
		0.29762	1.35645	0.29753	0.583774
		0.30008	1.38847	0.30002	0.534681
		0.30255	1.42061	0.30248	0.532503
		0.30502	1.41206	0.30495	0.592594
		0.30748	1.41602	0.30742	0.565804
		0.30997	1.39844	0.30988	0.54625
		0.31243	1.35727	0.31235	0.622838
		0.3149	1.45177	0.31482	0.609795
		0.31737	1.3701	0.31728	0.616459
		0.31983	1.33498	0.31975	0.557314
		0.3223	1.42116	0.32223	0.57535
		0.32477	1.41445	0.3247	0.596883
		0.32723	1.40464	0.32717	0.54845
		0.32972	1.44361	0.32963	0.591693
		0.33218	1.3955	0.3321	0.57458
		0.33465	1.39467	0.33457	0.570269
		0.33712	1.36567	0.33703	0.551045
		0.33958	1.29499	0.3395	0.589515
		0.34205	1.39028	0.34198	0.534307
		0.34452	1.45919	0.34445	0.583092
		0.34698	1.49886	0.34692	0.552475
		0.34945	1.42124	0.34938	0.598181
		0.35193	1.38003	0.35185	0.562527
		0.3544	1.33231	0.35432	0.558238
		0.35687	1.42999	0.35678	0.559734
		0.35933	1.45146	0.35925	0.56741
		0.3618	1.37705	0.36172	0.563737
		0.36427	1.46033	0.3642	0.527709
		0.36673	1.3579	0.36667	0.559514
		0.3692	1.40158	0.36913	0.581707
		0.37168	1.40044	0.3716	0.565056
		0.37415	1.31324	0.37407	0.570841
		0.37662	1.41084	0.37653	0.572909
		0.37908	1.46111	0.379	0.58505
		0.38155	1.38792	0.38147	0.557512
		0.38402	1.37097	0.38395	0.570973
		0.38648	1.37462	0.38642	0.573393
		0.38895	1.46625	0.38888	0.572227
		0.39143	1.42987	0.39135	0.608013
		0.3939	1.4287	0.39382	0.570049
		0.39637	1.31787	0.39628	0.560085
		0.39883	1.39208	0.39875	0.550869
		0.4013	1.30249	0.40122	0.567652
		0.40377	1.41563	0.4037	0.542335
		0.40623	1.44023	0.40617	0.551551
		0.4087	1.40075	0.40863	0.535517
		0.41117	1.38918	0.4111	0.570687
		0.41365	1.4241	0.41357	0.595894
		0.41612	1.40405	0.41603	0.57447
		0.41858	1.34365	0.4185	0.51946
		0.42105	1.39471	0.42097	0.534373
		0.42352	1.47881	0.42343	0.582499
		0.42598	1.34432	0.42592	0.557402
		0.42845	1.37548	0.42838	0.563913
		0.43092	1.33047	0.43085	0.555159
		0.4334	1.442	0.43332	0.550628
		0.43587	1.41645	0.43578	0.591187
		0.43833	1.33553	0.43825	0.542907
		0.4408	1.31823	0.44072	0.524145
		0.44327	1.48266	0.44318	0.550869
		0.44573	1.47296	0.44567	0.54117
		0.4482	1.41386	0.44813	0.523573
		0.45067	1.46284	0.4506	0.562461
		0.45313	1.3145	0.45307	0.561185
		0.45562	1.35551	0.45553	0.557336
		0.45808	1.38906	0.458	0.551727
		0.46055	1.42485	0.46047	0.573788
		0.46302	1.3134	0.46293	0.546822
		0.46548	1.40142	0.4654	0.523463
		0.46795	1.43066	0.46788	0.607991
		0.47042	1.39836	0.47035	0.621012
		0.47288	1.45338	0.47282	0.541082
		0.47537	1.41013	0.47528	0.57491
		0.47783	1.35892	0.47775	0.582828
		0.4803	1.38949	0.48022	0.54757
		0.48277	1.37007	0.48268	0.56653
		0.48523	1.3402	0.48515	0.561867
		0.4877	1.43882	0.48763	0.538244
		0.49017	1.43368	0.4901	0.592308
		0.49263	1.41453	0.49257	0.542489
		0.4951	1.42909	0.49503	0.614568
		0.49758	1.34417	0.4975	0.51251
		0.50005	1.36347	0.49997	0.58395
		0.50252	1.43529	0.50243	0.520186
		0.50498	1.33816	0.5049	0.550913
		0.50745	1.40943	0.50737	0.573129
		0.50992	1.39632	0.50985	0.551353
		0.51238	1.39432	0.51232	0.542951
		0.51485	1.28915	0.51478	0.585776
		0.51733	1.30896	0.51725	0.591759
		0.5198	1.42979	0.51972	0.523551
		0.52227	1.31874	0.52218	0.554455
		0.52473	1.41908	0.52465	0.571325
		0.5272	1.3694	0.52712	0.575636
		0.52967	1.36104	0.5296	0.558304
		0.53213	1.33749	0.53207	0.600799
		0.5346	1.41892	0.53453	0.551353
		0.53707	1.3984	0.537	0.56697
		0.53955	1.26313	0.53947	0.55958
		0.54202	1.37992	0.54193	0.573876
		0.54448	1.3632	0.5444	0.538464
		0.54695	1.37058	0.54687	0.559866
		0.54942	1.42261	0.54933	0.547966
		0.55188	1.35574	0.55182	0.570137
		0.55435	1.39938	0.55428	0.553905
		0.55682	1.35649	0.55675	0.576472
		0.5593	1.38125	0.55922	0.549352
		0.56177	1.40778	0.56168	0.489701
		0.56423	1.24947	0.56415	0.528478
		0.5667	1.35766	0.56662	0.571545
		0.56917	1.26446	0.56908	0.53743
		0.57163	1.32941	0.57157	0.568928
		0.5741	1.37976	0.57403	0.553179
		0.57657	1.37784	0.5765	0.553047
		0.57903	1.3734	0.57897	0.544601
		0.58152	1.26623	0.58143	0.542049
		0.58398	1.34322	0.5839	0.560965
		0.58645	1.40864	0.58637	0.563165
		0.58892	1.27671	0.58883	0.585842
		0.59138	1.37269	0.5913	0.578913
		0.59385	1.31666	0.59378	0.513016
		0.59632	1.40503	0.59625	0.568356
		0.59878	1.41465	0.59872	0.546492
		0.60127	1.40409	0.60118	0.549924
		0.60373	1.46409	0.60365	0.58582
		0.6062	1.37093	0.60612	0.572403
		0.60867	1.37701	0.60858	0.541895
		0.61113	1.38223	0.61105	0.539036
		0.6136	1.40472	0.61353	0.529974
		0.61607	1.30531	0.616	0.524673
		0.61853	1.30563	0.61847	0.571061
		0.621	1.30406	0.62093	0.546932
		0.62348	1.25206	0.6234	0.54867
		0.62595	1.37693	0.62587	0.54669
		0.62842	1.41516	0.62833	0.536265
		0.63088	1.33439	0.6308	0.538618
		0.63335	1.36916	0.63327	0.535451
		0.63582	1.35217	0.63575	0.600491
		0.63828	1.37297	0.63822	0.53004
		0.64075	1.3736	0.64068	0.520582
		0.64323	1.35464	0.64315	0.537804
		0.6457	1.39322	0.64562	0.542577
		0.64817	1.40774	0.64808	0.540554
		0.65063	1.30013	0.65055	0.563451
		0.6531	1.32219	0.65302	0.579793
		0.65557	1.3132	0.6555	0.59288
		0.65803	1.37148	0.65797	0.584192
		0.6605	1.44906	0.66043	0.562835
		0.66298	1.29193	0.6629	0.543677
		0.66545	1.36096	0.66537	0.541939
		0.66792	1.3094	0.66783	0.534021
		0.67038	1.29366	0.6703	0.521814
		0.67285	1.38215	0.67277	0.544799
		0.67532	1.24154	0.67525	0.524431
		0.67778	1.33239	0.67772	0.549484
		0.68025	1.29221	0.68018	0.536683
		0.68272	1.32729	0.68265	0.587843
		0.6852	1.38317	0.68512	0.523244
		0.68767	1.39177	0.68758	0.553091
		0.69013	1.35653	0.69005	0.555466
		0.6926	1.28601	0.69252	0.557732
		0.69507	1.29672	0.69498	0.539498
		0.69753	1.33773	0.69747	0.560261
		0.7	1.29531	0.69993	0.555027
		0.70247	1.38408	0.7024	0.541148
		0.70495	1.27741	0.70487	0.531712
		0.70742	1.3309	0.70733	0.518581
		0.70988	1.28864	0.7098	0.552123
		0.71235	1.33212	0.71227	0.545151
		0.71482	1.30166	0.71473	0.547526
		0.71728	1.28832	0.71722	0.529182
		0.71975	1.34189	0.71968	0.551837
		0.72222	1.33577	0.72215	0.581729
		0.72468	1.35735	0.72462	0.552981
		0.72717	1.3535	0.72708	0.537166
		0.72963	1.38988	0.72955	0.533405
		0.7321	1.36336	0.73202	0.556236
		0.73457	1.30402	0.73448	0.576208
		0.73703	1.22969	0.73695	0.517173
		0.7395	1.3424	0.73943	0.535979
		0.74197	1.34617	0.7419	0.527093
		0.74443	1.34491	0.74437	0.557644
		0.74692	1.32293	0.74683	0.567718
		0.74938	1.28801	0.7493	0.572601
		0.75185	1.35971	0.75177	0.580739
		0.75432	1.31956	0.75423	0.546976
		0.75678	1.35303	0.7567	0.560261
		0.75925	1.31599	0.75918	0.517173
		0.76172	1.39616	0.76165	0.53941
		0.76418	1.37646	0.76412	0.539454
		0.76665	1.27463	0.76658	0.516799
		0.76913	1.34299	0.76905	0.530018
		0.7716	1.28169	0.77152	0.485302
		0.77407	1.37164	0.77398	0.514753
		0.77653	1.35095	0.77645	0.547284
		0.779	1.32658	0.77892	0.539454
		0.78147	1.28926	0.7814	0.560393
		0.78393	1.27859	0.78387	0.551309
		0.7864	1.37587	0.78633	0.545811
		0.78888	1.34205	0.7888	0.553069
		0.79135	1.34766	0.79127	0.553531
		0.79382	1.40801	0.79373	0.555994
		0.79628	1.36579	0.7962	0.553443
		0.79875	1.29068	0.79867	0.554785
		0.80122	1.36461	0.80115	0.538024
		0.80368	1.36916	0.80362	0.574778
		0.80615	1.36575	0.80608	0.535781
		0.80862	1.31544	0.80855	0.532525
		0.8111	1.30319	0.81102	0.571985
		0.81357	1.23016	0.81348	0.52111
		0.81603	1.31779	0.81595	0.50413
		0.8185	1.34495	0.81842	0.565188
		0.82097	1.24449	0.82088	0.499071
		0.82343	1.3291	0.82337	0.539828
		0.8259	1.31414	0.82583	0.56455
		0.82837	1.40845	0.8283	0.529556
		0.83085	1.28981	0.83077	0.562109
		0.83332	1.25524	0.83323	0.562065
		0.83578	1.3692	0.8357	0.513148
		0.83825	1.28726	0.83817	0.550935
		0.84072	1.34617	0.84063	0.508507
		0.84318	1.28212	0.84312	0.534461
		0.84565	1.33836	0.84558	0.543061
		0.84812	1.35676	0.84805	0.527335
		0.85058	1.25159	0.85052	0.553223
		0.85307	1.35971	0.85298	0.521946
		0.85553	1.25029	0.85545	0.512444
		0.858	1.2627	0.85792	0.551045
		0.86047	1.09984	0.86038	0.544997
		0.86293	1.1804	0.86285	0.513874
		0.8654	1.07531	0.86533	0.526719
		0.86787	0.967664	0.8678	0.506417
		0.87033	1.07087	0.87027	0.499467
		0.87282	1.01943	0.87273	0.600579
		0.87528	1.0558	0.8752	0.548076
		0.87775	1.07609	0.87767	0.524057
		0.88022	0.974257	0.88013	0.549
		0.88268	1.03006	0.8826	0.516029
		0.88515	1.03069	0.88508	0.541456
		0.88762	1.07547	0.88755	0.556676
		0.89008	0.969665	0.89002	0.511674
		0.89257	1.05447	0.89248	0.504218
		0.89503	1.05184	0.89495	0.515545
		0.8975	1.06036	0.89742	0.49212
		0.89997	1.02468	0.89988	0.531976
		0.90243	1.02833	0.90235	0.552233
		0.9049	0.999961	0.90482	0.540202
		0.90737	1.03026	0.9073	0.518493
		0.90983	0.948749	0.90977	0.555994
		0.9123	1.06726	0.91223	0.527709
		0.91478	1.0075	0.9147	0.498983
		0.91725	0.969744	0.91717	0.521528
		0.91972	1.02771	0.91963	0.52905
		0.92218	1.00934	0.9221	0.541522
		0.92465	1.00341	0.92457	0.561009
		0.92712	0.993211	0.92705	0.53963
		0.92958	0.974139	0.92952	0.52232
		0.93205	1.04211	0.93198	0.552299
		0.93453	1.00871	0.93445	0.525003
		0.937	1.04152	0.93692	0.546382
		0.93947	1.00349	0.93938	0.557798
		0.94193	1.02351	0.94185	0.524013
		0.9444	0.990268	0.94432	0.554345
		0.94687	0.972569	0.9468	0.483212
		0.94933	1.10584	0.94927	0.522452
		0.9518	1.01605	0.95173	0.510244
		0.95427	1.01385	0.9542	0.534527
		0.95675	1.08139	0.95667	0.547064
		0.95922	0.914136	0.95913	0.523639
		0.96168	0.978809	0.9616	0.536507
		0.96415	1.02888	0.96407	0.518581
		0.96662	1.05243	0.96653	0.571017
		0.96908	1.04352	0.96902	0.514731
		0.97155	1.09281	0.97148	0.540378
		0.97402	1.05094	0.97395	0.513544
		0.9765	0.899184	0.97642	0.539674
		0.97897	1.06271	0.97888	0.529358
		0.98143	1.00094	0.98135	0.51229
		0.9839	1.01892	0.98382	0.526543
		0.98637	0.962091	0.98628	0.524167
		0.98883	0.974963	0.98877	0.54702
		0.9913	1.01177	0.99123	0.532943
		0.99377	1.05541	0.9937	0.533185
		0.99623	0.94039	0.99617	0.536287
		0.99872	0.962327	0.99863	0.514709
		1.00118	1.04949	1.0011	0.589515
		1.00365	0.989169	1.00357	0.516887
		1.00612	0.978809	1.00603	0.508177
		1.00858	1.04395	1.0085	0.501754
		1.01105	1.02241	1.01098	0.511784
		1.01352	0.990974	1.01345	0.518009
		1.01598	0.944157	1.01592	0.554807
		1.01847	0.947061	1.01838	0.526015
		1.02093	0.968566	1.02085	0.52927
		1.0234	0.957304	1.02332	0.510904
		1.02587	1.06079	1.02578	0.535385
		1.02833	1.02692	1.02825	0.511234
		1.0308	0.919159	1.03073	0.542335
		1.03327	0.996665	1.0332	0.507033
		1.03573	0.957971	1.03567	0.556676
		1.0382	1.12746	1.03813	0.595388
		1.04068	1.16141	1.0406	0.670303
		1.04315	1.26627	1.04307	0.843274
		1.04562	1.42387	1.04553	0.900351
		1.04808	1.62731	1.048	1.03641
		1.05055	1.55294	1.05047	0.954921
		1.05302	1.39212	1.05295	0.831506
		1.05548	1.2884	1.05542	0.769788
		1.05795	1.23122	1.05788	0.653081
		1.06043	1.15493	1.06035	0.617735
		1.0629	1.09721	1.06282	0.842812
		1.06537	1.67722	1.06528	1.71017
		1.06783	3.55494	1.06775	4.4354
		1.0703	8.33004	1.07022	9.02049
		1.07277	14.877	1.0727	13.5988
		1.07523	18.7754	1.07517	14.7784
		1.0777	17.7057	1.07763	12.2872
		1.08017	12.5466	1.0801	8.07303
		1.08265	8.32855	1.08257	6.10974
		1.08512	8.34817	1.08503	7.51521
		1.08758	11.6617	1.0875	10.0861
		1.09005	14.5554	1.08997	10.7678
		1.09252	13.6317	1.09243	8.62939
		1.09498	9.36501	1.09492	4.97067
		1.09745	4.8984	1.09738	2.37579
		1.09992	2.42925	1.09985	1.15857
		1.1024	1.51699	1.10232	0.769832
		1.10487	1.25218	1.10478	0.735563
		1.10733	1.24453	1.10725	0.717021
		1.1098	1.23381	1.10972	0.6696
		1.11227	1.1815	1.11218	0.633857
		1.11473	1.22412	1.11467	0.639554
		1.1172	1.06463	1.11713	0.644217
		1.11967	1.18182	1.1196	0.641116
		1.12213	1.14685	1.12207	0.630536
		1.12462	1.15713	1.12453	0.624025
		1.12708	1.0963	1.127	0.568466
		1.12955	1.05526	1.12947	0.574668
		1.13202	1.11439	1.13193	0.580761
		1.13448	1.15937	1.1344	0.586568
		1.13695	1.0861	1.13688	0.602272
		1.13942	1.023	1.13935	0.589999
		1.14188	1.04956	1.14182	0.61349
		1.14437	1.05274	1.14428	0.576362
		1.14683	1.05106	1.14675	0.599699
		1.1493	1.02468	1.14922	0.5684
		1.15177	1.06762	1.15168	0.539212
		1.15423	1.12813	1.15415	0.562791
		1.1567	1.06895	1.15663	0.591627
		1.15917	1.04694	1.1591	0.545173
		1.16163	1.14748	1.16157	0.586524
		1.16412	1.06589	1.16403	0.542445
		1.16658	1.0675	1.1665	0.533911
		1.16905	1.01954	1.16897	0.552475
		1.17152	1.08202	1.17143	0.561427
		1.17398	1.08312	1.1739	0.546778
		1.17645	0.956283	1.17638	0.517217
		1.17892	0.975473	1.17885	0.553487
		1.18138	1.04811	1.18132	0.550869
		1.18385	1.03661	1.18378	0.564594
		1.18633	0.981399	1.18625	0.550803
		1.1888	1.01656	1.18872	0.600359
		1.19127	0.998823	1.19118	0.53224
		1.19373	1.0166	1.19365	0.538486
		1.1962	1.03591	1.19612	0.50204
		1.19867	1.0611	1.1986	0.558744
		1.20113	0.989208	1.20107	0.579265
		1.2036	1.01013	1.20353	0.516205
		1.20608	1.0044	1.206	0.521242
		1.20855	0.994232	1.20847	0.546602
		1.21102	1.0051	1.21093	0.556368
		1.21348	1.00561	1.2134	0.499555
		1.21595	1.00965	1.21587	0.548802
		1.21842	1.01994	1.21835	0.548846
		1.22088	0.955067	1.22082	0.545107
		1.22335	0.933404	1.22328	0.498895
		1.22582	0.98654	1.22575	0.528984
		1.2283	1.00863	1.22822	0.534483
		1.23077	0.981321	1.23068	0.518691
		1.23323	0.990072	1.23315	0.548384
		1.2357	0.977906	1.23562	0.518471
		1.23817	0.95852	1.23808	0.524497
		1.24063	0.933679	1.24057	0.519284
		1.2431	1.00169	1.24303	0.507737
		1.24557	0.988424	1.2455	0.501248
		1.24805	1.00518	1.24797	0.49432
		1.25052	0.998588	1.25043	0.532569
		1.25298	0.981046	1.2529	0.504306
		1.25545	1.03391	1.25537	0.528148
		1.25792	1.02233	1.25783	0.514643
		1.26038	0.97614	1.26032	0.498015
		1.26285	0.984538	1.26278	0.547768
		1.26532	0.972216	1.26525	0.521616
		1.26778	0.995958	1.26772	0.519306
		1.27027	0.990857	1.27018	0.500127
		1.27273	1.0352	1.27265	0.52309
		1.2752	0.923201	1.27512	0.507891
		1.27767	0.962327	1.27758	0.510046
		1.28013	0.967821	1.28005	0.51979
		1.2826	0.948278	1.28253	0.505493
		1.28507	0.882152	1.285	0.527445
		1.28753	1.00883	1.28747	0.531074
		1.29002	1.02398	1.28993	0.509321
		1.29248	0.97304	1.2924	0.527423
		1.29495	0.899616	1.29487	0.549528
		1.29742	0.933954	1.29733	0.551617
		1.29988	1.01436	1.2998	0.535495
		1.30235	0.956322	1.30228	0.520318
		1.30482	1.00946	1.30475	0.538354
		1.30728	0.90044	1.30722	0.51086
		1.30975	0.954046	1.30968	0.503338
		1.31223	0.976023	1.31215	0.486863
		1.3147	0.980889	1.31462	0.478461
		1.31717	0.983754	1.31708	0.504218
		1.31963	1.00173	1.31955	0.502722
		1.3221	0.940115	1.32202	0.506021
		1.32457	0.948709	1.3245	0.497069
		1.32703	0.970097	1.32697	0.500105
		1.3295	0.927753	1.32943	0.550957
		1.33198	0.999569	1.3319	0.477186
		1.33445	0.995487	1.33437	0.478571
		1.33692	0.893886	1.33683	0.479957
		1.33938	0.946826	1.3393	0.517723
		1.34185	0.919826	1.34177	0.507869
		1.34432	0.92116	1.34425	0.499445
		1.34678	0.953536	1.34672	0.505295
		1.34925	0.949416	1.34918	0.534901
		1.35172	0.918884	1.35165	0.452837
		1.3542	1.01534	1.35412	0.482288
		1.35667	0.950593	1.35658	0.527115
		1.35913	0.933954	1.35905	0.506461
		1.3616	0.955341	1.36152	0.552893
		1.36407	0.928263	1.36398	0.478967
		1.36653	0.910251	1.36647	0.477867
		1.369	0.927479	1.36893	0.524673
		1.37147	0.990621	1.3714	0.492626
		1.37395	0.969508	1.37387	0.46775
		1.37642	0.912959	1.37633	0.490779
		1.37888	0.895534	1.3788	0.473842
		1.38135	0.981203	1.38127	0.517503
		1.38382	0.937486	1.38373	0.503052
		1.38628	0.953379	1.38622	0.500501
		1.38875	0.967468	1.38868	0.527071
		1.39122	0.954635	1.39115	0.500105
		1.39368	0.927832	1.39362	0.525377
		1.39617	0.919905	1.39608	0.485896
		1.39863	0.927596	1.39855	0.502216
		1.4011	0.949494	1.40102	0.532416
		1.40357	0.983322	1.40348	0.528126
		1.40603	0.961267	1.40595	0.470719
		1.4085	0.889648	1.40843	0.466628
		1.41097	0.954478	1.4109	0.464582
		1.41343	0.918924	1.41337	0.505713
		1.41592	0.938231	1.41583	0.490405
		1.41838	0.979162	1.4183	0.463593
		1.42085	0.886155	1.42077	0.535297
		1.42332	0.968331	1.42323	0.495574
		1.42578	0.919669	1.4257	0.481849
		1.42825	0.897379	1.42818	0.465594
		1.43072	0.941371	1.43065	0.482332
		1.43318	0.900793	1.43312	0.484994
		1.43567	0.936387	1.43558	0.504504
		1.43813	0.888785	1.43805	0.492604
		1.4406	0.931207	1.44052	0.496651
		1.44307	0.897654	1.44298	0.546031
		1.44553	0.925124	1.44545	0.515809
		1.448	0.922063	1.44793	0.472677
		1.45047	0.934542	1.4504	0.505383
		1.45293	0.960679	1.45287	0.528742
		1.4554	0.903148	1.45533	0.488139
		1.45788	0.970058	1.4578	0.496079
		1.46035	0.960325	1.46027	0.515061
		1.46282	0.892905	1.46273	0.488359
		1.46528	0.922259	1.4652	0.512466
		1.46775	0.924575	1.46767	0.494782
		1.47022	0.936465	1.47015	0.452595
		1.47268	0.953379	1.47262	0.525003
		1.47515	0.90872	1.47508	0.481167
		1.47763	1.0053	1.47755	0.489151
		1.4801	0.931285	1.48002	0.487017
		1.48257	0.944903	1.48248	0.50083
		1.48503	0.859509	1.48495	0.50976
		1.4875	0.933169	1.48742	0.521682
		1.48997	0.945648	1.4899	0.497091
		1.49243	0.934621	1.49237	0.505141
		1.4949	1.05361	1.49483	0.492538
		1.49737	0.885135	1.4973	0.502634
		1.49985	0.937132	1.49977	0.452771
		1.50232	1.02492	1.50223	0.516843
		1.50478	0.942587	1.5047	0.473007
		1.50725	0.920297	1.50717	0.498675
		1.50972	0.9741	1.50963	0.503162
		1.51218	1.00118	1.51212	0.460359
		1.51465	0.954478	1.51458	0.503756
		1.51712	0.917982	1.51705	0.49333
		1.5196	0.928303	1.51952	0.513808
		1.52207	0.93415	1.52198	0.493748
		1.52453	0.973079	1.52445	0.52331
		1.527	1.0168	1.52692	0.503536
		1.52947	0.960208	1.52938	0.523244
		1.53193	0.982851	1.53187	0.498345
		1.5344	0.889923	1.53433	0.478989
		1.53687	0.912331	1.5368	0.474062
		1.53933	0.904914	1.53927	0.494694
		1.54182	0.904482	1.54173	0.476592
		1.54428	0.890197	1.5442	0.490185
		1.54675	0.893925	1.54667	0.461745
		1.54922	0.934228	1.54913	0.471269
		1.55168	0.962915	1.5516	0.503118
		1.55415	0.894043	1.55408	0.491307
		1.55662	0.935131	1.55655	0.487897
		1.55908	0.886273	1.55902	0.512158
		1.56157	0.84958	1.56148	0.473864
		1.56403	0.898007	1.56395	0.496541
		1.5665	0.935798	1.56642	0.481959
		1.56897	0.901068	1.56888	0.455564
		1.57143	0.963818	1.57135	0.523793
		1.5739	0.991249	1.57383	0.507759
		1.57637	0.963072	1.5763	0.567388
		1.57883	0.875638	1.57877	0.902617
		1.5813	1.08563	1.58123	2.50668
		1.58378	1.33137	1.5837	8.43584
		1.58625	2.72424	1.58617	25.5058
		1.58872	7.05467	1.58863	55.5718
		1.59118	17.7325	1.5911	84.9922
		1.59365	38.6864	1.59357	99.6485
		1.59612	65.863	1.59605	100
		1.59858	89.4015	1.59852	90.9225
		1.60105	100	1.60098	77.9366
		1.60353	98.8477	1.60345	63.7554
		1.606	85.6789	1.60592	49.8144
		1.60847	69.1998	1.60838	36.7127
		1.61093	51.5705	1.61085	25.6073
		1.6134	35.5995	1.61332	16.205
		1.61587	21.8267	1.6158	9.59918
		1.61833	12.5644	1.61827	5.23694
		1.6208	6.59517	1.62073	2.59064
		1.62327	3.4834	1.6232	1.48397
		1.62575	1.96252	1.62567	0.88656
		1.62822	1.3152	1.62813	0.673911
		1.63068	1.04285	1.6306	0.605747
		1.63315	0.975513	1.63307	0.559338
		1.63562	0.979751	1.63553	0.545613
		1.63808	0.917001	1.63802	0.508441
		1.64055	0.967311	1.64048	0.501534
		1.64302	0.955067	1.64295	0.511894
		1.6455	0.970372	1.64542	0.491153
		1.64797	0.965584	1.64788	0.505625
		1.65043	0.930422	1.65035	0.51361
		1.6529	1.00546	1.65282	0.492626
		1.65537	0.952948	1.65528	0.50424
		1.65783	0.859038	1.65777	0.533625
		1.6603	0.917315	1.66023	0.529446
		1.66277	0.913312	1.6627	0.485588
		1.66525	0.933444	1.66517	0.509343
		1.66772	1.02421	1.66763	0.522826
		1.67018	0.869634	1.6701	0.48242
		1.67265	0.917275	1.67257	0.468981
		1.67512	0.92379	1.67503	0.462691
		1.67758	0.913626	1.6775	0.493264
		1.68005	0.907896	1.67998	0.456818
		1.68252	0.845656	1.68245	0.510794
		1.68498	0.919159	1.68492	0.479231
		1.68747	0.913429	1.68738	0.472853
		1.68993	0.910211	1.68985	0.470785
		1.6924	1.00836	1.69232	0.47602
		1.69487	0.89212	1.69478	0.45706
		1.69733	0.995919	1.69725	0.469069
		1.6998	0.970529	1.69973	0.499643
		1.70227	0.868927	1.7022	0.48539
		1.70473	0.927675	1.70467	0.517393
		1.70722	0.875442	1.70713	0.481277
		1.70968	0.884821	1.7096	0.474414
		1.71215	0.920493	1.71207	0.490713
		1.71462	0.861628	1.71453	0.479671
		1.71708	0.951613	1.717	0.498433
		1.71955	0.901264	1.71948	0.484488
		1.72202	0.905542	1.72195	0.505273
		1.72448	0.928303	1.72442	0.481915
		1.72695	0.967311	1.72688	0.503558
		1.72943	0.959187	1.72935	0.429918
		1.7319	0.885056	1.73182	0.499533
		1.73437	0.960679	1.73428	0.453475
		1.73683	0.930579	1.73675	0.499225
		1.7393	0.927086	1.73922	0.46577
		1.74177	0.975513	1.7417	0.488909
		1.74423	0.900715	1.74417	0.502854
		1.7467	0.900283	1.74663	0.480881
		1.74918	0.956715	1.7491	0.501468
		1.75165	0.887607	1.75157	0.510574
		1.75412	0.95542	1.75403	0.481563
		1.75658	0.900165	1.7565	0.473182
		1.75905	0.952477	1.75897	0.474106
		1.76152	0.988306	1.76145	0.449472
		1.76398	0.90872	1.76392	0.48451
		1.76645	0.883644	1.76638	0.475448
		1.76892	0.934425	1.76885	0.436077
		1.7714	0.918453	1.77132	0.448856
		1.77387	0.96892	1.77378	0.454619
		1.77633	0.896555	1.77625	0.482816
		1.7788	0.935994	1.77872	0.509365
		1.78127	0.912684	1.78118	0.463461
		1.78373	0.857547	1.78367	0.445864
		1.7862	0.948317	1.78613	0.487303
		1.78867	0.872224	1.7886	0.457456
		1.79115	0.922769	1.79107	0.502986
		1.79362	0.857822	1.79353	0.468981
		1.79608	0.984421	1.796	0.466562
		1.79855	0.946001	1.79847	0.483476
		1.80102	0.877482	1.80093	0.483014
		1.80348	0.935367	1.80342	0.446194
		1.80595	0.926341	1.80588	0.48429
		1.80842	0.856958	1.80835	0.491812
		1.81088	0.88537	1.81082	0.49564
		1.81337	0.922809	1.81328	0.479517
		1.81583	0.900322	1.81575	0.460007
		1.8183	0.972334	1.81822	0.470213
		1.82077	0.88278	1.82068	0.445666
		1.82323	0.927008	1.82315	0.45805
		1.8257	0.907347	1.82563	0.493022
		1.82817	0.912605	1.8281	0.454311
		1.83063	0.909858	1.83057	0.477318
		1.83312	0.961974	1.83303	0.469685
		1.83558	0.874578	1.8355	0.489855
		1.83805	0.907739	1.83797	0.485918
		1.84052	0.872145	1.84043	0.456642
		1.84298	0.911938	1.8429	0.460975
		1.84545	0.93984	1.84538	0.457478
		1.84792	0.912409	1.84785	0.482486
		1.85038	0.893729	1.85032	0.489151
		1.85285	0.887411	1.85278	0.500896
		1.85533	0.902206	1.85525	0.439376
		1.8578	0.899537	1.85772	0.463571
		1.86027	0.950004	1.86018	0.459018
		1.86273	0.921867	1.86265	0.478659
		1.8652	0.898438	1.86512	0.457984
		1.86767	0.983165	1.8676	0.516777
		1.87013	0.924614	1.87007	0.437748
		1.8726	0.951731	1.87253	0.477538
		1.87508	0.952869	1.875	0.481167
		1.87755	0.964878	1.87747	0.458446
		1.88002	0.878778	1.87993	0.452485
		1.88248	0.956322	1.8824	0.451495
		1.88495	0.841693	1.88487	0.463197
		1.88742	0.951849	1.88735	0.441048
		1.88988	0.864454	1.88982	0.510574
		1.89235	0.969037	1.89228	0.53147
		1.89482	0.960875	1.89475	0.483322
		1.8973	0.987403	1.89722	0.49399
		1.89977	0.866848	1.89968	0.450923
		1.90223	0.942391	1.90215	0.483872
		1.9047	0.853426	1.90462	0.477626
		1.90717	0.891139	1.90708	0.44956
		1.90963	0.885763	1.90957	0.469091
		1.9121	0.984068	1.91203	0.457852
		1.91457	0.899773	1.9145	0.461217
		1.91705	0.904482	1.91697	0.448724
		1.91952	0.908092	1.91943	0.501204
		1.92198	0.912291	1.9219	0.456862
		1.92445	0.895221	1.92437	0.462603
		1.92692	0.87815	1.92683	0.482244
		1.92938	0.807982	1.92932	0.469443
		1.93185	0.937603	1.93178	0.483014
		1.93432	0.927557	1.93425	0.462779
		1.9368	0.921945	1.93672	0.511542
		1.93927	0.939879	1.93918	0.477582
		1.94173	0.915627	1.94165	0.480991
		1.9442	0.908367	1.94412	0.470763
		1.94667	0.901107	1.94658	0.474238
		1.94913	0.884193	1.94907	0.497289
		1.9516	0.912409	1.95153	0.482618
		1.95407	0.898125	1.954	0.483476
		1.95653	0.944863	1.95647	0.450307
		1.95902	0.888078	1.95893	0.460887
		1.96148	0.903893	1.9614	0.478285
		1.96395	0.874343	1.96387	0.479649
		1.96642	0.867475	1.96633	0.471093
		1.96888	0.957382	1.9688	0.460821
		1.97135	0.849698	1.97128	0.460623
		1.97382	0.92897	1.97375	0.443269
		1.97628	0.885174	1.97622	0.456686
		1.97877	0.880269	1.97868	0.498785
		1.98123	0.938741	1.98115	0.445469
		1.9837	0.875167	1.98362	0.451583
		1.98617	0.913233	1.98608	0.453871
		1.98863	0.919316	1.98855	0.468563
		1.9911	0.845813	1.99103	0.494474
		1.99357	0.981791	1.9935	0.480639
		1.99603	0.883565	1.99597	0.480683
		1.9985	0.96009	1.99843	0.487369
		2.00098	0.872616	2.0009	0.464758
		2.00345	0.861275	2.00337	0.458446
		2.00592	0.928538	2.00583	0.488865
		2.00838	0.855663	2.0083	0.466232
		2.01085	0.877326	2.01077	0.524255
		2.01332	0.854211	2.01325	0.505669
		2.01578	0.943058	2.01572	0.474062
		2.01825	0.981046	2.01818	0.49245
		2.02073	0.907857	2.02065	0.479627
		2.0232	0.920219	2.02312	0.447316
		2.02567	0.952241	2.02558	0.456554
		2.02813	0.802135	2.02805	0.45629
		2.0306	0.890511	2.03052	0.499181
		2.03307	0.895103	2.033	0.470609
		2.03553	0.891178	2.03547	0.480837
		2.038	0.844322	2.03793	0.497157
		2.04047	0.927125	2.0404	0.485302
		2.04295	0.923201	2.04287	0.466276
		2.04542	0.906169	2.04533	0.466386
		2.04788	0.952045	2.0478	0.491021
		2.05035	0.888902	2.05027	0.465792
		2.05282	0.91857	2.05273	0.487787
		2.05528	0.945295	2.05522	0.472721
		2.05775	0.901578	2.05768	0.493682
		2.06022	0.876619	2.06015	0.450154
		2.0627	0.93984	2.06262	0.471137
		2.06517	0.86104	2.06508	0.486666
		2.06763	0.860019	2.06755	0.479253
		2.0701	0.815949	2.07002	0.462515
		2.07257	0.912409	2.07248	0.482244
		2.07503	0.90562	2.07497	0.477999
		2.0775	0.905345	2.07743	0.485104
		2.07997	0.899577	2.0799	0.470499
		2.08243	0.833294	2.08237	0.435043
		2.08492	0.864375	2.08483	0.472787
		2.08738	0.902206	2.0873	0.458974
		2.08985	0.929127	2.08977	0.477164
		2.09232	0.892395	2.09223	0.485764
		2.09478	0.933718	2.0947	0.453651
		2.09725	0.98705	2.09718	0.49344
		2.09972	0.902873	2.09965	0.463285
		2.10218	0.839887	2.10212	0.453145
		2.10467	0.914881	2.10458	0.487105
		2.10713	0.909741	2.10705	0.464956
		2.1096	0.948278	2.10952	0.469993
		2.11207	0.876855	2.11198	0.467222
		2.11453	0.900087	2.11445	0.478967
		2.117	0.910486	2.11693	0.433877
		2.11947	0.927636	2.1194	0.466738
		2.12193	0.957382	2.12187	0.437726
		2.1244	0.908289	2.12433	0.497795
		2.12688	0.938663	2.1268	0.516051
		2.12935	1.00699	2.12927	0.45706
		2.13182	0.856291	2.13173	0.462691
		2.13428	0.882152	2.1342	0.451693
		2.13675	0.894985	2.13667	0.471115
		2.13922	0.874657	2.13915	0.461943
		2.14168	0.863787	2.14162	0.456708
		2.14415	0.952555	2.14408	0.448196
		2.14663	0.848285	2.14655	0.485434
		2.1491	0.867515	2.14902	0.499203
		2.15157	0.876619	2.15148	0.483014
		2.15403	0.90201	2.15395	0.468146
		2.1565	0.907935	2.15642	0.459655
		2.15897	0.957539	2.1589	0.489129
		2.16143	0.955106	2.16137	0.485896
		2.1639	0.926929	2.16383	0.443401
		2.16637	0.878385	2.1663	0.500632
		2.16885	0.865984	2.16877	0.453937
		2.17132	0.913979	2.17123	0.448394
		2.17378	0.893298	2.1737	0.469157
		2.17625	0.857351	2.17617	0.467244
		2.17872	0.923083	2.17863	0.439266
		2.18118	0.877051	2.18112	0.479737
		2.18365	0.889844	2.18358	0.470279
		2.18612	0.908328	2.18605	0.445315
		2.1886	0.919277	2.18852	0.459479
		2.19107	0.916608	2.19098	0.439464
		2.19353	0.897693	2.19345	0.479429
		2.196	0.912841	2.19592	0.46632
		2.19847	0.967114	2.19838	0.495002
		2.20093	0.846402	2.20087	0.468322
		2.2034	0.82729	2.20333	0.495376
		2.20587	0.891021	2.2058	0.471291
		2.20835	0.905659	2.20827	0.496079
		2.21082	0.926105	2.21073	0.478813
		2.21328	0.895731	2.2132	0.465704
		2.21575	0.9772	2.21567	0.459326
		2.21822	0.904011	2.21813	0.45761
		2.22068	0.880857	2.22062	0.451825
		2.22315	0.888706	2.22308	0.461657
		2.22562	0.985637	2.22555	0.460227
		2.22808	0.871949	2.22802	0.442191
		2.23057	0.951888	2.23048	0.476636
		2.23303	0.870183	2.23295	0.444369
		2.2355	0.898321	2.23542	0.488755
		2.23797	0.933993	2.23788	0.468014
		2.24043	0.84236	2.24035	0.440256
		2.2429	0.909937	2.24283	0.505911
		2.24537	0.949455	2.2453	0.489437
		2.24783	0.881564	2.24777	0.487303
		2.25032	0.931364	2.25023	0.45794
		2.25278	0.937289	2.2527	0.47404
		2.25525	0.955852	2.25517	0.456906
		2.25772	0.886273	2.25763	0.483938
		2.26018	0.938506	2.2601	0.462779
		2.26265	0.879719	2.26258	0.472435
		2.26512	0.926419	2.26505	0.438386
		2.26758	0.892003	2.26752	0.462779
		2.27005	0.863316	2.26998	0.487523
		2.27253	0.88749	2.27245	0.470147
		2.275	0.929009	2.27492	0.468454
		2.27747	0.885135	2.27738	0.467772
		2.27993	0.927714	2.27985	0.484466
		2.2824	0.91131	2.28232	0.499269
		2.28487	0.90303	2.2848	0.437506
		2.28733	0.900793	2.28727	0.456708
		2.2898	0.916255	2.28973	0.447932
		2.29228	0.948003	2.2922	0.479737
		2.29475	0.906562	2.29467	0.451187
		2.29722	0.853073	2.29713	0.473007
		2.29968	0.996155	2.2996	0.444611
		2.30215	0.938192	2.30207	0.424265
		2.30462	0.944432	2.30455	0.472721
		2.30708	0.88384	2.30702	0.507231
		2.30955	0.880622	2.30948	0.44791
		2.31202	0.943294	2.31195	0.435043
		2.3145	0.852563	2.31442	0.465858
		2.31697	0.839848	2.31688	0.483872
		2.31943	0.877482	2.31935	0.477648
		2.3219	0.988541	2.32182	0.512664
		2.32437	0.912252	2.32428	0.488161
		2.32683	0.921985	2.32677	0.494254
		2.3293	0.900715	2.32923	0.469553
		2.33177	0.892748	2.3317	0.463747
		2.33425	0.895809	2.33417	0.499181
		2.33672	0.919002	2.33663	0.493132
		2.33918	0.897418	2.3391	0.463879
		2.34165	0.861314	2.34157	0.471841
		2.34412	0.910525	2.34403	0.469113
		2.34658	0.899773	2.34652	0.47327
		2.34905	0.907857	2.34898	0.45794
		2.35152	0.835688	2.35145	0.46797
		2.35398	0.867711	2.35392	0.465506
		2.35647	0.858135	2.35638	0.468761
		2.35893	0.88384	2.35885	0.502502
		2.3614	0.908014	2.36132	0.445161
		2.36387	0.90146	2.36378	0.44901
		2.36633	0.926223	2.36625	0.455036
		2.3688	0.909544	2.36873	0.4769
		2.37127	0.879327	2.3712	0.447844
		2.37373	0.817676	2.37367	0.486446
		2.37622	0.874539	2.37613	0.498543
		2.37868	0.917982	2.3786	0.478901
		2.38115	0.927204	2.38107	0.477516
		2.38362	0.89989	2.38353	0.470983
		2.38608	0.920415	2.386	0.455894
		2.38855	0.907151	2.38848	0.477779
		2.39102	0.91908	2.39095	0.485896
		2.39348	0.866651	2.39342	0.508001
		2.39595	0.855231	2.39588	0.428642
		2.39843	0.929048	2.39835	0.477252
		2.4009	0.830469	2.40082	0.439816
		2.40337	0.885606	2.40328	0.454882
		2.40583	0.894357	2.40575	0.487831
		2.4083	0.891453	2.40822	0.485654
		2.41077	0.886626	2.4107	0.474172
		2.41323	0.812888	2.41317	0.513918
		2.4157	0.849227	2.41563	0.462339
		2.41818	0.970882	2.4181	0.439904
		2.42065	0.853897	2.42057	0.471951
		2.42312	0.927361	2.42303	0.458358
		2.42558	0.863433	2.4255	0.4575
		2.42805	0.940076	2.42797	0.495266
		2.43052	0.904482	2.43045	0.453871
		2.43298	0.970646	2.43292	0.475382
		2.43545	0.882545	2.43538	0.484884
		2.43793	0.919826	2.43785	0.484224
		2.4404	0.875442	2.44032	0.498961
		2.44287	0.875167	2.44278	0.441026
		2.44533	0.979398	2.44525	0.489437
		2.4478	0.966094	2.44772	0.454685
		2.45027	0.921043	2.45018	0.441685
		2.45273	0.93517	2.45267	0.471203
		2.4552	0.926105	2.45513	0.453937
		2.45767	0.891139	2.4576	0.487787
		2.46015	0.910996	2.46007	0.471027
		2.46262	0.862923	2.46253	0.433415
		2.46508	0.888157	2.465	0.485368
		2.46755	0.922691	2.46747	0.516271
		2.47002	0.897928	2.46993	0.470455
		2.47248	0.895299	2.47242	0.462471
		2.47495	0.887921	2.47488	0.474678
		2.47742	0.990582	2.47735	0.478835
		2.4799	0.963033	2.47982	0.463549
		2.48237	0.829802	2.48228	0.471863
		2.48483	0.941724	2.48475	0.421384
		2.4873	0.878424	2.48722	0.453673
		2.48977	0.892905	2.48968	0.434559
		2.49223	0.910682	2.49217	0.468871
		2.4947	0.86881	2.49463	0.467046
		2.49717	0.939723	2.4971	0.477186
		2.49963	0.925556	2.49957	0.490141
		2.50212	0.907621	2.50203	0.481167
		2.50458	0.871988	2.5045	0.457434
		2.50705	0.919669	2.50697	0.501754
		2.50952	0.927243	2.50943	0.499709
		2.51198	0.935484	2.5119	0.499005
		2.51445	0.888981	2.51438	0.437748
		2.51692	0.914607	2.51685	0.449384
		2.51938	0.910957	2.51932	0.488029
		2.52187	0.908916	2.52178	0.459238
		2.52433	0.941253	2.52425	0.450769
		2.5268	0.88333	2.52672	0.485742
		2.52927	0.926066	2.52918	0.474634
		2.53173	0.952987	2.53165	0.460887
		2.5342	0.881878	2.53413	0.466276
		2.53667	0.960639	2.5366	0.479671
		2.53913	0.869987	2.53907	0.500391
		2.5416	0.963347	2.54153	0.468498
		2.54408	0.945452	2.544	0.452177
		2.54655	0.885488	2.54647	0.475206
		2.54902	0.871125	2.54893	0.462735
		2.55148	0.915784	2.5514	0.465418
		2.55395	0.889883	2.55387	0.459677
		2.55642	0.900597	2.55635	0.487259
		2.55888	0.918256	2.55882	0.492054
		2.56135	0.956087	2.56128	0.450901
		2.56383	0.838514	2.56375	0.473073
		2.5663	0.929598	2.56622	0.511476
		2.56877	0.849149	2.56868	0.45651
		2.57123	0.91908	2.57115	0.453761
		2.5737	0.903344	2.57362	0.47602
		2.57617	0.93776	2.5761	0.449758
		2.57863	0.966369	2.57857	0.432447
		2.5811	0.905228	2.58103	0.461987
		2.58357	0.955498	2.5835	0.450703
		2.58605	0.865631	2.58597	0.455542
		2.58852	0.950868	2.58843	0.450769
		2.59098	0.848835	2.5909	0.46742
		2.59345	0.887136	2.59337	0.462801
		2.59592	0.91857	2.59583	0.46676
		2.59838	0.980889	2.59832	0.476108
		2.60085	0.922612	2.60078	0.490361
		2.60332	0.90562	2.60325	0.455344
		2.6058	0.943804	2.60572	0.50149
		2.60827	0.894357	2.60818	0.471995
		2.61073	0.873833	2.61065	0.417337
		2.6132	0.97618	2.61312	0.45871
		2.61567	0.89938	2.61558	0.478813
		2.61813	0.808885	2.61807	0.467266
		2.6206	0.890315	2.62053	0.466166
		2.62307	0.936975	2.623	0.489151
		2.62553	0.94506	2.62547	0.467574
		2.62802	0.849541	2.62793	0.454509
		2.63048	0.885998	2.6304	0.460931
		2.63295	0.941371	2.63287	0.461129
		2.63542	0.854721	2.63533	0.445798
		2.63788	0.846323	2.6378	0.45607
		2.64035	0.930736	2.64028	0.468234
		2.64282	0.874539	2.64275	0.468805
		2.64528	0.862884	2.64522	0.476262
		2.64777	0.91755	2.64768	0.469267
		2.65023	0.862138	2.65015	0.428048
		2.6527	0.921121	2.65262	0.45728
		2.65517	0.980339	2.65508	0.496211
		2.65763	0.969273	2.65755	0.452133
		2.6601	0.907504	2.66003	0.437638
		2.66257	0.907425	2.6625	0.474942
		2.66503	0.914881	2.66497	0.489393
		2.6675	0.925987	2.66743	0.462845
		2.66998	0.84911	2.6699	0.476042
		2.67245	0.839377	2.67237	0.451121
		2.67492	0.938427	2.67483	0.480683
		2.67738	0.977043	2.6773	0.507737
		2.67985	0.957029	2.67977	0.447272
		2.68232	0.868692	2.68225	0.479869
		2.68478	0.898831	2.68472	0.46555
		2.68725	0.865121	2.68718	0.462977
		2.68973	0.957264	2.68965	0.43678
		2.6922	0.940233	2.69212	0.451143
		2.69467	0.828271	2.69458	0.489151
		2.69713	0.913665	2.69705	0.469575
		2.6996	0.955616	2.69952	0.476768
		2.70207	0.954203	2.702	0.471555
		2.70453	0.862531	2.70447	0.45541
		2.707	0.908328	2.70693	0.473512
		2.70948	0.912291	2.7094	0.459326
		2.71195	0.856683	2.71187	0.463175
		2.71442	0.895613	2.71433	0.473424
		2.71688	0.972098	2.7168	0.47547
		2.71935	0.894907	2.71927	0.479825
		2.72182	0.891178	2.72175	0.438606
		2.72428	0.896319	2.72422	0.487985
		2.72675	0.962876	2.72668	0.491021
		2.72922	0.866141	2.72915	0.432909
		2.7317	0.901382	2.73162	0.485126
		2.73417	0.910251	2.73408	0.4489
		2.73663	0.869673	2.73655	0.454882
		2.7391	0.865474	2.73902	0.447734
		2.74157	0.922102	2.74148	0.476064
		2.74403	0.849384	2.74397	0.447624
		2.7465	0.922691	2.74643	0.478109
		2.74897	0.934032	2.7489	0.445623
		2.75145	0.99223	2.75137	0.465308
		2.75392	0.874775	2.75383	0.447976
		2.75638	0.989444	2.7563	0.47613
		2.75885	0.979044	2.75877	0.469157
		2.76132	0.935602	2.76123	0.470719
		2.76378	0.917354	2.76372	0.444061
		2.76625	0.91704	2.76618	0.474194
		2.76872	0.877247	2.76865	0.44703
		2.77118	0.868731	2.77112	0.482728
		2.77367	0.962837	2.77358	0.462383
		2.77613	0.910172	2.77605	0.489041
		2.7786	0.895888	2.77852	0.463681
		2.78107	0.946629	2.78098	0.427586
		2.78353	0.946747	2.78345	0.488249
		2.786	0.931952	2.78593	0.440894
		2.78847	0.913783	2.7884	0.478967
		2.79093	0.96217	2.79087	0.441267
		2.79342	0.995016	2.79333	0.456686
		2.79588	0.925085	2.7958	0.454025
		2.79835	0.919512	2.79827	0.470873
		2.80082	0.970136	2.80073	0.451781
		2.80328	0.899655	2.8032	0.461393
		2.80575	0.945256	2.80568	0.471489
		2.80822	0.89212	2.80815	0.451627
		2.81068	0.917158	2.81062	0.472963
		2.81315	0.919905	2.81308	0.476636
		2.81563	0.907229	2.81555	0.45022
		2.8181	0.823601	2.81802	0.475668
		2.82057	0.922338	2.82048	0.473644
		2.82303	0.906797	2.82295	0.43854
		2.8255	0.961777	2.82542	0.452749
		2.82797	0.822973	2.8279	0.489349
		2.83043	0.952987	2.83037	0.471445
		2.8329	0.915784	2.83283	0.470279
		2.83538	0.894239	2.8353	0.479847
		2.83785	0.918727	2.83777	0.476768
		2.84032	0.99172	2.84023	0.4833
		2.84278	0.900597	2.8427	0.433217
		2.84525	0.872263	2.84517	0.48462
		2.84772	0.856644	2.84765	0.467178
		2.85018	0.95334	2.85012	0.4844
		2.85265	0.901931	2.85258	0.442961
		2.85512	0.889491	2.85505	0.478571
		2.8576	0.943058	2.85752	0.489459
		2.86007	0.901107	2.85998	0.484664
		2.86253	0.96162	2.86245	0.456994
		2.865	0.973119	2.86492	0.486446
		2.86747	0.872028	2.86738	0.489261
		2.86993	0.880033	2.86987	0.481057
		2.8724	0.916412	2.87233	0.457742
		2.87487	0.958245	2.8748	0.485346
		2.87735	0.89471	2.87727	0.446766
		2.87982	0.946904	2.87973	0.483124
		2.88228	0.946904	2.8822	0.447624
		2.88475	0.825014	2.88467	0.512598
		2.88722	1.01307	2.88713	0.461371
		2.88968	0.945844	2.88962	0.470433
		2.89215	0.914764	2.89208	0.485016
		2.89462	0.949965	2.89455	0.483542
		2.89708	0.889883	2.89702	0.468783
		2.89957	0.920258	2.89948	0.462339
		2.90203	0.861275	2.90195	0.460491
		2.9045	0.858803	2.90442	0.517855
		2.90697	0.9077	2.90688	0.469553
		2.90943	0.895024	2.90935	0.447096
		2.9119	0.926811	2.91183	0.492362
		2.91437	0.956833	2.9143	0.49322
		2.91683	0.887804	2.91677	0.47679
		2.91932	0.979084	2.91923	0.435395
		2.92178	0.968213	2.9217	0.45684
		2.92425	0.913272	2.92417	0.496013
		2.92672	0.946394	2.92663	0.453057
		2.92918	0.870419	2.9291	0.4489
		2.93165	0.940468	2.93158	0.444149
		2.93412	0.923397	2.93405	0.497179
		2.93658	0.874971	2.93652	0.503822
		2.93905	0.913233	2.93898	0.496981
		2.94153	0.955577	2.94145	0.496145
		2.944	0.908838	2.94392	0.451297
		2.94647	0.844008	2.94638	0.438342
		2.94893	0.893886	2.94885	0.42774
		2.9514	0.960561	2.95132	0.491658
		2.95387	0.946943	2.9538	0.449956
		2.95633	0.913626	2.95627	0.447888
		2.9588	0.897497	2.95873	0.407021
		2.96128	0.945138	2.9612	0.500698
		2.96375	0.914685	2.96367	0.503536
		2.96622	0.909937	2.96613	0.468717
		2.96868	0.932855	2.9686	0.479935
		2.97115	0.959933	2.97107	0.471951
		2.97362	0.915038	2.97355	0.422879
		2.97608	0.948042	2.97602	0.470235
		2.97855	0.970332	2.97848	0.462317
		2.98103	0.948278	2.98095	0.455652
		2.9835	0.90354	2.98342	0.45486
		2.98597	0.863747	2.98588	0.486797
		2.98843	0.888549	2.98835	0.463988
		2.9909	0.881721	2.99082	0.44923
		2.99337	0.893023	2.9933	0.463857
		2.99583	0.882584	2.99577	0.435549
		2.9983	0.870379	2.99823	0.439112
		3.00077	0.923044	3.0007	0.426113
		3.00325	0.911742	3.00317	0.486446
		3.00572	0.90511	3.00563	0.442081
		3.00818	0.939683	3.0081	0.478329
		3.01065	0.920062	3.01057	0.432337
		3.01312	0.931835	3.01303	0.507187
		3.01558	0.882663	3.01552	0.472347
		3.01805	0.859784	3.01798	0.454399
		3.02052	0.880269	3.02045	0.428554
		3.023	0.950946	3.02292	0.429148
		3.02547	0.956519	3.02538	0.471775
		3.02793	0.909034	3.02785	0.450088
		3.0304	0.940664	3.03032	0.481915
		3.03287	0.942116	3.03278	0.496959
		3.03533	0.839142	3.03527	0.474524
		3.0378	0.890943	3.03773	0.461393
		3.04027	0.847579	3.0402	0.423869
		3.04273	0.889295	3.04267	0.454751
		3.04522	0.869869	3.04513	0.423847
		3.04768	0.950044	3.0476	0.466518
		3.05015	0.867554	3.05007	0.469289
		3.05262	0.931521	3.05253	0.4747
		3.05508	0.921867	3.055	0.48363
		3.05755	0.849306	3.05748	0.463241
		3.06002	0.937525	3.05995	0.502678
		3.06248	0.87815	3.06242	0.462449
		3.06497	0.863708	3.06488	0.464582
		3.06743	0.972098	3.06735	0.452067
		3.0699	0.942195	3.06982	0.491241
		3.07237	0.974688	3.07228	0.470433
		3.07483	0.929009	3.07475	0.468519
		3.0773	0.973668	3.07723	0.456356
		3.07977	0.920258	3.0797	0.492516
		3.08223	0.982105	3.08217	0.445403
		3.0847	0.986736	3.08463	0.469069
		3.08718	0.985912	3.0871	0.496673
		3.08965	0.951613	3.08957	0.459194
		3.09212	1.0177	3.09203	0.470235
		3.09458	0.915078	3.0945	0.485698
		3.09705	0.890472	3.09697	0.483432
		3.09952	0.917158	3.09945	0.467134
		3.10198	0.962915	3.10192	0.486446
		3.10445	0.938388	3.10438	0.478285
		3.10693	0.971745	3.10685	0.493132
		3.1094	0.922809	3.10932	0.461811
		3.11187	0.938584	3.11178	0.470081
		3.11433	0.868378	3.11425	0.445776
		3.1168	1.02127	3.11672	0.502304
		3.11927	0.915941	3.1192	0.471797
		3.12173	0.89263	3.12167	0.480111
		3.1242	0.933365	3.12413	0.497905
		3.12667	0.9668	3.1266	0.493616
		3.12915	0.972138	3.12907	0.46588
		3.13162	0.991092	3.13153	0.488117
		3.13408	0.963308	3.134	0.498169
		3.13655	0.951496	3.13647	0.46599
		3.13902	0.93313	3.13893	0.491922
		3.14148	0.984656	3.14142	0.480001
		3.14395	0.895103	3.14388	0.507099
		3.14642	0.940076	3.14635	0.474766
		3.1489	0.922534	3.14882	0.489679
		3.15137	0.949573	3.15128	0.497773
		3.15383	0.996625	3.15375	0.491856
		3.1563	0.976768	3.15622	0.452221
		3.15877	1.01601	3.15868	0.531932
		3.16123	0.910211	3.16117	0.4586
		3.1637	0.921239	3.16363	0.489459
		3.16617	0.951103	3.1661	0.502392
		3.16863	1.02665	3.16857	0.467354
		3.17112	0.969037	3.17103	0.464164
		3.17358	1.0531	3.1735	0.48418
		3.17605	0.889883	3.17597	0.475052
		3.17852	0.981517	3.17843	0.470455
		3.18098	0.814968	3.1809	0.485478
		3.18345	0.953418	3.18338	0.485434
		3.18592	0.953732	3.18585	0.525267
		3.18838	0.972255	3.18832	0.490845
		3.19087	1.00153	3.19078	0.501578
		3.19333	0.931717	3.19325	0.476042
		3.1958	1.01672	3.19572	0.47569
		3.19827	0.965702	3.19818	0.47558
		3.20073	0.912331	3.20065	0.461283
		3.2032	0.935406	3.20313	0.484202
		3.20567	0.997253	3.2056	0.461349
		3.20813	0.909662	3.20807	0.510222
		3.21062	0.948121	3.21053	0.501996
		3.21308	0.989012	3.213	0.492406
		3.21555	0.952241	3.21547	0.473556
		3.21802	1.0458	3.21793	0.505032
		3.22048	0.961895	3.2204	0.474634
		3.22295	0.922377	3.22288	0.521088
		3.22542	0.917354	3.22535	0.498433
		3.22788	0.96527	3.22782	0.485258
		3.23035	0.93054	3.23028	0.483454
		3.23283	0.979005	3.23275	0.455344
		3.2353	1.03461	3.23522	0.49432
		3.23777	1.03595	3.23768	0.501336
		3.24023	0.978377	3.24015	0.469817
		3.2427	0.953772	3.24262	0.479187
		3.24517	0.957343	3.2451	0.45761
		3.24763	0.999922	3.24757	0.48473
		3.2501	0.941135	3.25003	0.45706
		3.25258	0.96319	3.2525	0.507869
		3.25505	0.994938	3.25497	0.472567
		3.25752	0.957147	3.25743	0.500391
		3.25998	0.946472	3.2599	0.510816
		3.26245	0.953968	3.26237	0.543237
		3.26492	0.990347	3.26485	0.496321
		3.26738	0.981046	3.26732	0.487985
		3.26985	0.945805	3.26978	0.521308
		3.27232	0.960757	3.27225	0.497619
		3.2748	0.998077	3.27472	0.491329
		3.27727	1.03489	3.27718	0.487171
		3.27973	1.02629	3.27965	0.479803
		3.2822	0.916333	3.28212	0.505075
		3.28467	0.988738	3.28458	0.498323
		3.28713	0.90511	3.28707	0.54018
		3.2896	0.987089	3.28953	0.438892
		3.29207	0.973982	3.292	0.509057
		3.29455	1.01554	3.29447	0.488051
		3.29702	1.01189	3.29693	0.469861
		3.29948	0.992976	3.2994	0.4833
		3.30195	0.97202	3.30187	0.497223
		3.30442	0.98136	3.30433	0.468849
		3.30688	0.927125	3.30682	0.495838
		3.30935	0.953693	3.30928	0.55065
		3.31182	0.979476	3.31175	0.49399
		3.31428	0.978456	3.31422	0.479561
		3.31677	0.992426	3.31668	0.491065
		3.31923	0.986344	3.31915	0.499687
		3.3217	0.950279	3.32162	0.520516
		3.32417	1.03253	3.32408	0.517085
		3.32663	0.958952	3.32655	0.512752
		3.3291	0.955302	3.32903	0.478065
		3.33157	0.966565	3.3315	0.523903
		3.33403	0.961895	3.33397	0.486797
		3.33652	0.944039	3.33643	0.513808
		3.33898	0.971156	3.3389	0.521022
		3.34145	0.970254	3.34137	0.512246
		3.34392	0.954753	3.34383	0.50182
		3.34638	1.02076	3.3463	0.519482
		3.34885	0.938153	3.34878	0.468827
		3.35132	0.963308	3.35125	0.515501
		3.35378	1.0704	3.35372	0.467024
		3.35625	0.956048	3.35618	0.518493
		3.35873	1.0241	3.35865	0.503888
		3.3612	1.01903	3.36112	0.481563
		3.36367	1.00463	3.36358	0.539124
		3.36613	0.965584	3.36605	0.504218
		3.3686	0.962641	3.36852	0.478725
		3.37107	1.03689	3.371	0.52045
		3.37353	0.9834	3.37347	0.498323
		3.376	0.985637	3.37593	0.487325
		3.37848	0.99019	3.3784	0.523485
		3.38095	1.01111	3.38087	0.56499
		3.38342	1.02421	3.38333	0.524871
		3.38588	0.987835	3.3858	0.519922
		3.38835	1.00106	3.38827	0.547856
		3.39082	1.03595	3.39075	0.48671
		3.39328	0.995056	3.39322	0.5232
		3.39575	1.01013	3.39568	0.490427
		3.39822	1.04949	3.39815	0.523288
		3.4007	1.00408	3.40062	0.489217
		3.40317	1.10898	3.40308	0.514094
		3.40563	1.01825	3.40555	0.527467
		3.4081	1.01801	3.40802	0.528456
		3.41057	0.987756	3.41048	0.506857
		3.41303	1.02217	3.41297	0.518603
		3.4155	1.00428	3.41543	0.480815
		3.41797	1.00969	3.4179	0.479737
		3.42045	0.978103	3.42037	0.466716
		3.42292	0.982694	3.42283	0.519812
		3.42538	1.03771	3.4253	0.475492
		3.42785	1.00993	3.42777	0.503052
		3.43032	1.03461	3.43023	0.482091
		3.43278	1.01487	3.43272	0.507473
		3.43525	1.03316	3.43518	0.508617
		3.43772	0.975591	3.43765	0.55606
		3.44018	1.02692	3.44012	0.52012
		3.44267	1.05961	3.44258	0.482838
		3.44513	0.999883	3.44505	0.528918
		3.4476	1.01354	3.44752	0.537474
		3.45007	1.01715	3.44998	0.520758
		3.45253	1.01185	3.45245	0.524475
		3.455	1.0051	3.45493	0.502326
		3.45747	1.04776	3.4574	0.51339
		3.45993	0.994977	3.45987	0.520296
		3.46242	1.03253	3.46233	0.501182
		3.46488	1.02362	3.4648	0.553289
		3.46735	1.02904	3.46727	0.496519
		3.46982	1.02606	3.46973	0.516469
		3.47228	0.97822	3.4722	0.530832
		3.47475	1.04874	3.47468	0.480925
		3.47722	1.0144	3.47715	0.535693
		3.47968	1.00149	3.47962	0.515061
		3.48217	1.03446	3.48208	0.503074
		3.48463	0.966643	3.48455	0.54095
		3.4871	1.01825	3.48702	0.494342
		3.48957	1.02606	3.48948	0.512356
		3.49203	1.02249	3.49195	0.532394
		3.4945	1.01688	3.49443	0.49168
		3.49697	1.06691	3.4969	0.50116
		3.49943	1.09026	3.49937	0.499313
		3.5019	0.996351	3.50183	0.548318
		3.50438	1.06518	3.5043	0.489459
		3.50685	1.06189	3.50677	0.554719
		3.50932	0.97202	3.50923	0.563275
		3.51178	0.989719	3.5117	0.541917
		3.51425	0.983126	3.51417	0.484642
		3.51672	1.02072	3.51665	0.535781
		3.51918	1.02323	3.51912	0.553069
		3.52165	1.01746	3.52158	0.554037
		3.52413	1.02751	3.52405	0.53996
		3.5266	1.02414	3.52652	0.545525
		3.52907	0.963896	3.52898	0.542027
		3.53153	0.93623	3.53145	0.55584
		3.534	1.07923	3.53392	0.572667
		3.53647	1.048	3.5364	0.535385
		3.53893	1.03866	3.53887	0.520648
		3.5414	1.02621	3.54133	0.533933
		3.54387	1.11141	3.5438	0.534615
		3.54635	1.08747	3.54627	0.554103
		3.54882	1.12731	3.54873	0.515171
		3.55128	1.0208	3.5512	0.564594
		3.55375	1.0407	3.55367	0.552013
		3.55622	1.01181	3.55613	0.533999
		3.55868	1.0469	3.55862	0.540884
		3.56115	0.994349	3.56108	0.504328
		3.56362	1.00204	3.56355	0.499313
		3.5661	1.06644	3.56602	0.509409
		3.56857	1.01476	3.56848	0.545239
		3.57103	0.955969	3.57095	0.532328
		3.5735	1.06122	3.57342	0.534637
		3.57597	1.02641	3.57588	0.556104
		3.57843	1.02535	3.57837	0.513874
		3.5809	1.10415	3.58083	0.543787
		3.58337	1.08794	3.5833	0.559448
		3.58583	1.04827	3.58577	0.540312
		3.58832	1.02178	3.58823	0.541895
		3.59078	1.10898	3.5907	0.513302
		3.59325	1.08371	3.59317	0.577154
		3.59572	1.05557	3.59563	0.510728
		3.59818	1.01303	3.5981	0.540312
		3.60065	1.0363	3.60058	0.517877
		3.60312	1.06106	3.60305	0.534681
		3.60558	0.994703	3.60552	0.546272
		3.60807	1.03344	3.60798	0.534329
		3.61053	1.09783	3.61045	0.508265
		3.613	0.969351	3.61292	0.507077
		3.61547	0.979986	3.61538	0.545921
		3.61793	1.05243	3.61785	0.537518
		3.6204	1.05471	3.62033	0.515413
		3.62287	1.11439	3.6228	0.560129
		3.62533	1.04074	3.62527	0.506505
		3.6278	1.01546	3.62773	0.567432
		3.63028	1.04254	3.6302	0.524035
		3.63275	1.01311	3.63267	0.54095
		3.63522	1.04972	3.63513	0.509453
		3.63768	1.00663	3.6376	0.526411
		3.64015	1.06365	3.64007	0.535209
		3.64262	1.13186	3.64255	0.522364
		3.64508	1.08661	3.64502	0.523156
		3.64755	1.11404	3.64748	0.523178
		3.65003	1.01774	3.64995	0.518163
		3.6525	1.04858	3.65242	0.515897
		3.65497	1.19696	3.65488	0.531206
		3.65743	1.24884	3.65735	0.524937
		3.6599	1.20336	3.65982	0.513302
		3.66237	1.34511	3.6623	0.54139
		3.66483	1.23483	3.66477	0.510794
		3.6673	1.255	3.66723	0.536023
		3.66977	1.21399	3.6697	0.532152
		3.67225	1.20332	3.67217	0.562703
		3.67472	1.15548	3.67463	0.518844
		3.67718	1.20921	3.6771	0.568928
		3.67965	1.28196	3.67957	0.55969
		3.68212	1.22781	3.68203	0.542291
		3.68458	1.15533	3.68452	0.55903
		3.68705	1.2501	3.68698	0.529644
		3.68952	1.19665	3.68945	0.568048
		3.692	1.1866	3.69192	0.517063
		3.69447	1.20061	3.69438	0.520318
		3.69693	1.24445	3.69685	0.528368
		3.6994	1.25026	3.69932	0.563803
		3.70187	1.19539	3.70178	0.526719
		3.70433	1.18825	3.70427	0.559382
		3.7068	1.23946	3.70673	0.574074
		3.70927	1.16694	3.7092	0.542115
		3.71173	1.2419	3.71167	0.567366
		3.71422	1.2824	3.71413	0.525839
		3.71668	1.17644	3.7166	0.522276
		3.71915	1.2322	3.71907	0.555466
		3.72162	1.30461	3.72153	0.517437
		3.72408	1.20473	3.724	0.525069
		3.72655	1.21996	3.72648	0.534835
		3.72902	1.17067	3.72895	0.501292
		3.73148	1.243	3.73142	0.571853
		3.73397	1.29617	3.73388	0.537804
		3.73643	1.23895	3.73635	0.502436
		3.7389	1.25787	3.73882	0.580519
		3.74137	1.22565	3.74128	0.522694
		3.74383	1.32494	3.74375	0.543149
		3.7463	1.23946	3.74623	0.50347
		3.74877	1.24892	3.7487	0.563341
		3.75123	1.20454	3.75117	0.567014
		3.75372	1.22585	3.75363	0.503558
		3.75618	1.26933	3.7561	0.544667
		3.75865	1.23287	3.75857	0.544887
		3.76112	1.10961	3.76103	0.554147
		3.76358	1.2377	3.7635	0.563825
		3.76605	1.22506	3.76598	0.562065
		3.76852	1.25555	3.76845	0.544293
		3.77098	1.24025	3.77092	0.530898
		3.77345	1.25155	3.77338	0.56895
		3.77593	1.29794	3.77585	0.591055
		3.7784	1.253	3.77832	0.580409
		3.78087	1.13508	3.78078	0.617097
		3.78333	1.17142	3.78325	0.610586
		3.7858	1.2251	3.78572	0.595784
		3.78827	1.23982	3.7882	0.629986
		3.79073	1.21023	3.79067	0.568818
		3.7932	1.253	3.79313	0.600425
		3.79568	1.16812	3.7956	0.609047
		3.79815	1.24044	3.79807	0.554345
		3.80062	1.20893	3.80053	0.608585
		3.80308	1.19261	3.803	0.636189
		3.80555	1.18813	3.80547	0.615535
		3.80802	1.22275	3.80795	0.648
		3.81048	1.24017	3.81042	0.61074
		3.81295	1.17251	3.81288	0.578869
		3.81542	1.17715	3.81535	0.633659
		3.8179	1.2534	3.81782	0.616899
		3.82037	1.20642	3.82028	0.643909
		3.82283	1.26415	3.82275	0.650794
		3.8253	1.21348	3.82522	0.619912
		3.82777	1.22906	3.82768	0.620704
		3.83023	1.17196	3.83017	0.64888
		3.8327	1.16612	3.83263	0.602756
		3.83517	1.19955	3.8351	0.643821
		3.83765	1.14862	3.83757	0.618065
		3.84012	1.18519	3.84003	0.588393
		3.84258	1.16663	3.8425	0.611488
		3.84505	1.21639	3.84497	0.619824
		3.84752	1.17766	3.84743	0.601986
		3.84998	1.27086	3.84992	0.607331
		3.85245	1.13861	3.85238	0.587931
		3.85492	1.16753	3.85485	0.635771
		3.85738	1.16129	3.85732	0.59299
		3.85987	1.17832	3.85978	0.621122
		3.86233	1.20677	3.86225	0.608475
		3.8648	1.16898	3.86472	0.596619
		3.86727	1.16769	3.86718	0.623168
		3.86973	1.22781	3.86965	0.585864
		3.8722	1.23126	3.87213	0.607089
		3.87467	1.21713	3.8746	0.60379
		3.87713	1.17503	3.87707	0.614656
		3.87962	1.16392	3.87953	0.602294
		3.88208	1.16431	3.882	0.620858
		3.88455	1.13347	3.88447	0.58692
		3.88702	1.2397	3.88693	0.602712
		3.88948	1.1607	3.8894	0.62871
		3.89195	1.18374	3.89188	0.626995
		3.89442	1.17055	3.89435	0.628578
		3.89688	1.19669	3.89682	0.606077
		3.89935	1.17824	3.89928	0.645163
		3.90183	1.15054	3.90175	0.615887
		3.9043	1.195	3.90422	0.6114
		3.90677	1.19579	3.90668	0.633879
		3.90923	1.12193	3.90915	0.627721
		3.9117	1.19579	3.91162	0.591451
		3.91417	1.1857	3.9141	0.609465
		3.91663	1.10521	3.91657	0.633153
		3.9191	1.16627	3.91903	0.597807
		3.92158	1.16808	3.9215	0.62099
		3.92405	1.11859	3.92397	0.617669
		3.92652	1.13692	3.92643	0.561537
		3.92898	1.1952	3.9289	0.599479
		3.93145	1.14893	3.93137	0.618615
		3.93392	1.14673	3.93385	0.5953
		3.93638	1.16655	3.93632	0.571809
		3.93885	1.12162	3.93878	0.598071
		3.94132	1.1578	3.94125	0.5662
		3.9438	1.16325	3.94372	0.633087
		3.94627	1.12758	3.94618	0.592572
		3.94873	1.15034	3.94865	0.639004
		3.9512	1.15383	3.95112	0.576472
		3.95367	1.13904	3.95358	0.590263
		3.95613	1.18064	3.95607	0.588063
		3.9586	1.14916	3.95853	0.604846
		3.96107	1.19116	3.961	0.626203
		3.96355	1.15819	3.96347	0.60478
		3.96602	1.14618	3.96593	0.62882
		3.96848	1.17302	3.9684	0.631636
		3.97095	1.12122	3.97087	0.615689
		3.97342	1.25807	3.97333	0.594024
		3.97588	1.21839	3.97582	0.628381
		3.97835	1.15266	3.97828	0.612236
		3.98082	1.05785	3.98075	0.594002
		3.9833	1.12217	3.98322	0.583818
		3.98577	1.20838	3.98568	0.621034
		3.98823	1.17448	3.98815	0.598269
		3.9907	1.15148	3.99062	0.606473
		3.99317	1.20509	3.99308	0.641776
		3.99563	1.13131	3.99557	0.621276
		3.9981	1.13217	3.99803	0.605989
		4.00057	1.1994	4.0005	0.575218
		4.00303	1.145	4.00297	0.611862
		4.00552	1.15144	4.00543	0.54625
		4.00798	1.11887	4.0079	0.616327
		4.01045	1.09352	4.01037	0.594794
		4.01292	1.17652	4.01283	0.648704
		4.01538	1.16412	4.0153	0.615359
		4.01785	1.13963	4.01778	0.61107
		4.02032	1.11314	4.02025	0.591099
		4.02278	1.12472	4.02272	0.627699
		4.02527	1.13249	4.02518	0.553575
		4.02773	1.14422	4.02765	0.580915
		4.0302	1.15285	4.03012	0.612918
		4.03267	1.16208	4.03258	0.608673
		4.03513	1.10831	4.03505	0.601392
		4.0376	1.17777	4.03753	0.594904
		4.04007	1.13311	4.04	0.574074
		4.04253	1.11	4.04247	0.627567
		4.045	1.08908	4.04493	0.580233
		4.04748	1.08174	4.0474	0.569521
		4.04995	1.12966	4.04987	0.590571
		4.05242	1.10855	4.05233	0.615931
		4.05488	1.19842	4.0548	0.62297
		4.05735	1.14928	4.05727	0.61173
		4.05982	1.1963	4.05975	0.620946
		4.06228	1.20999	4.06222	0.647538
		4.06475	1.10557	4.06468	0.601304
		4.06723	1.22165	4.06715	0.604714
		4.0697	1.10713	4.06962	0.637531
		4.07217	1.11644	4.07208	0.573195
		4.07463	1.07574	4.07455	0.612918
		4.0771	1.13253	4.07702	0.615095
		4.07957	1.16082	4.0795	0.654335
		4.08203	1.14571	4.08197	0.550496
		4.0845	1.1609	4.08443	0.618901
		4.08697	1.11494	4.0869	0.575988
		4.08945	1.07319	4.08937	0.610674
		4.09192	1.13115	4.09183	0.591517
		4.09438	1.12664	4.0943	0.598951
		4.09685	1.14414	4.09677	0.621914
		4.09932	1.16341	4.09923	0.669665
		4.10178	1.09689	4.10172	0.597257
		4.10425	1.17491	4.10418	0.652707
		4.10672	1.23574	4.10665	0.656094
		4.1092	1.27082	4.10912	0.63819
		4.11167	1.17628	4.11158	0.628249
		4.11413	1.2129	4.11405	0.631988
		4.1166	1.21674	4.11652	0.659504
		4.11907	1.20344	4.11898	0.657194
		4.12153	1.24657	4.12147	0.698215
		4.124	1.25434	4.12393	0.699469
		4.12647	1.23511	4.1264	0.680487
		4.12893	1.38478	4.12887	0.67732
		4.13142	1.32286	4.13133	0.707343
		4.13388	1.25807	4.1338	0.690165
		4.13635	1.34283	4.13627	0.672591
		4.13882	1.34884	4.13873	0.690363
		4.14128	1.34318	4.1412	0.691705
		4.14375	1.32658	4.14368	0.706705
		4.14622	1.36547	4.14615	0.741986
		4.14868	1.29354	4.14862	0.684314
		4.15117	1.40582	4.15108	0.759296
		4.15363	1.31324	4.15355	0.723532
		4.1561	1.31583	4.15602	0.696478
		4.15857	1.30473	4.15848	0.749002
		4.16103	1.36069	4.16095	0.736289
		4.1635	1.39181	4.16343	0.715811
		4.16597	1.36595	4.1659	0.693684
		4.16843	1.38278	4.16837	0.708707
		4.1709	1.40452	4.17083	0.696632
		4.17338	1.41924	4.1733	0.715789
		4.17585	1.31328	4.17577	0.716317
		4.17832	1.36061	4.17823	0.771525
		4.18078	1.37101	4.1807	0.751554
		4.18325	1.30743	4.18317	0.687636
		4.18572	1.43513	4.18565	0.729184
		4.18818	1.34244	4.18812	0.70598
		4.19065	1.36893	4.19058	0.73211
		4.19313	1.38415	4.19305	0.713282
		4.1956	1.44208	4.19552	0.734815
		4.19807	1.35876	4.19798	0.688977
		4.20053	1.32129	4.20045	0.688141
		4.203	1.36583	4.20292	0.716867
		4.20547	1.34358	4.2054	0.691925
		4.20793	1.46762	4.20787	0.736949
		4.2104	1.41429	4.21033	0.685348
		4.21287	1.36406	4.2128	0.701515
		4.21535	1.35751	4.21527	0.76992
		4.21782	1.38663	4.21773	0.752785
		4.22028	1.48446	4.2202	0.72307
		4.22275	1.44318	4.22267	0.733452
		4.22522	1.30033	4.22513	0.757118
		4.22768	1.37764	4.22762	0.729668
		4.23015	1.36854	4.23008	0.716999
		4.23262	1.35354	4.23255	0.76684
		4.2351	1.34342	4.23502	0.7309
		4.23757	1.34766	4.23748	0.739324
		4.24003	1.25175	4.23995	0.735035
		4.2425	1.40095	4.24242	0.73101
		4.24497	1.33883	4.24488	0.740798
		4.24743	1.42328	4.24737	0.745637
		4.2499	1.39106	4.24983	0.727755
		4.25237	1.37281	4.2523	0.690583
		4.25485	1.40888	4.25477	0.707409
		4.25732	1.44396	4.25723	0.750036
		4.25978	1.41206	4.2597	0.78668
		4.26225	1.36543	4.26217	0.716053
		4.26472	1.41115	4.26463	0.695334
		4.26718	1.38886	4.26712	0.762353
		4.26965	1.30963	4.26958	0.695158
		4.27212	1.33129	4.27205	0.719155
		4.27458	1.38098	4.27452	0.730592
		4.27707	1.38211	4.27698	0.712974
		4.27953	1.35649	4.27945	0.722014
		4.282	1.41673	4.28192	0.693442
		4.28447	1.28809	4.28438	0.735893
		4.28693	1.34907	4.28685	0.759186
		4.2894	1.36324	4.28933	0.779861
		4.29187	1.29433	4.2918	0.710906
		4.29433	1.3154	4.29427	0.716405
		4.29682	1.25657	4.29673	0.732528
		4.29928	1.29444	4.2992	0.721904
		4.30175	1.49302	4.30167	0.707717
		4.30422	1.34762	4.30413	0.713568
		4.30668	1.43556	4.3066	0.720518
		4.30915	1.34624	4.30908	0.737059
		4.31162	1.29338	4.31155	0.713502
		4.31408	1.334	4.31402	0.722652
		4.31655	1.39024	4.31648	0.764333
		4.31903	1.25995	4.31895	0.758064
		4.3215	1.38404	4.32142	0.762023
		4.32397	1.27494	4.32388	0.716471
		4.32643	1.3608	4.32635	0.736179
		4.3289	1.36492	4.32882	0.704968
		4.33137	1.43596	4.3313	0.703362
		4.33383	1.27364	4.33377	0.784326
		4.3363	1.38863	4.33623	0.691199
		4.33878	1.31595	4.3387	0.757998
		4.34125	1.34672	4.34117	0.739478
		4.34372	1.37324	4.34363	0.698237
		4.34618	1.34157	4.3461	0.725973
		4.34865	1.39294	4.34857	0.779817
		4.35112	1.27757	4.35105	0.726127
		4.35358	1.45907	4.35352	0.764597
		4.35605	1.276	4.35598	0.755491
		4.35852	1.33812	4.35845	0.714646
		4.361	1.3579	4.36092	0.713612
		4.36347	1.28287	4.36338	0.748848
		4.36593	1.39671	4.36585	0.735761
		4.3684	1.39546	4.36832	0.725445
		4.37087	1.33561	4.37078	0.731384
		4.37333	1.33898	4.37327	0.759362
		4.3758	1.31968	4.37573	0.76695
		4.37827	1.30182	4.3782	0.720562
		4.38075	1.38098	4.38067	0.733562
		4.38322	1.41162	4.38313	0.726787
		4.38568	1.39777	4.3856	0.731912
		4.38815	1.28165	4.38807	0.760088
		4.39062	1.361	4.39053	0.759648
		4.39308	1.35696	4.39302	0.725555
		4.39555	1.31238	4.39548	0.709807
		4.39802	1.29923	4.39795	0.732176
		4.40048	1.35927	4.40042	0.74832
		4.40297	1.34974	4.40288	0.714492
		4.40543	1.27973	4.40535	0.772207
		4.4079	1.39283	4.40782	0.72373
		4.41037	1.45256	4.41028	0.725797
		4.41283	1.26132	4.41275	0.723026
		4.4153	1.27745	4.41523	0.72065
		4.41777	1.34534	4.4177	0.734419
		4.42023	1.41661	4.42017	0.753291
		4.42272	1.31175	4.42263	0.717593
		4.42518	1.32788	4.4251	0.718517
		4.42765	1.33373	4.42757	0.672833
		4.43012	1.36963	4.43003	0.747968
		4.43258	1.35747	4.4325	0.713348
		4.43505	1.40448	4.43498	0.712952
		4.43752	1.34028	4.43745	0.744163
		4.43998	1.34597	4.43992	0.729184
		4.44245	1.35162	4.44238	0.723158
		4.44493	1.34844	4.44485	0.743745
		4.4474	1.35684	4.44732	0.719661
		4.44987	1.28722	4.44978	0.6943
		4.45233	1.32568	4.45225	0.738202
		4.4548	1.29782	4.45472	0.668676
		4.45727	1.31956	4.4572	0.740666
		4.45973	1.35582	4.45967	0.692365
		4.4622	1.29762	4.46213	0.740886
		4.46468	1.35492	4.4646	0.755007
		4.46715	1.36339	4.46707	0.773219
		4.46962	1.31642	4.46953	0.740094
		4.47208	1.29982	4.472	0.708729
		4.47455	1.37623	4.47447	0.813206
		4.47702	1.36124	4.47695	0.672921
		4.47948	1.33443	4.47942	0.735101
		4.48195	1.34793	4.48188	0.712864
		4.48442	1.33965	4.48435	0.698853
		4.4869	1.30186	4.48682	0.724302
		4.48937	1.3495	4.48928	0.72065
		4.49183	1.31748	4.49175	0.717197
		4.4943	1.3716	4.49422	0.700415
		4.49677	1.36465	4.49668	0.692101
		4.49923	1.3495	4.49917	0.708113
		4.5017	1.37893	4.50163	0.786944
		4.50417	1.38003	4.5041	0.747484
		4.50665	1.41657	4.50657	0.712798
		4.50912	1.42673	4.50903	0.741062
		4.51158	1.33133	4.5115	0.686514
		4.51405	1.42301	4.51397	0.676528
		4.51652	1.28926	4.51643	0.71216
		4.51898	1.36328	4.51892	0.735475
		4.52145	1.27623	4.52138	0.717043
		4.52392	1.34911	4.52385	0.774693
		4.5264	1.35986	4.52632	0.711698
		4.52887	1.33946	4.52878	0.709565
		4.53133	1.36681	4.53125	0.698985
		4.5338	1.37941	4.53372	0.719287
		4.53627	1.36528	4.53618	0.66751
		4.53873	1.26305	4.53867	0.680267
		4.5412	1.3694	4.54113	0.714514
		4.54367	1.33118	4.5436	0.73167
		4.54613	1.25736	4.54607	0.735981
		4.54862	1.29374	4.54853	0.706903
		4.55108	1.29507	4.551	0.696522
		4.55355	1.38482	4.55347	0.720364
		4.55602	1.25296	4.55593	0.703472
		4.55848	1.32164	4.5584	0.706002
		4.56095	1.31477	4.56088	0.756722
		4.56342	1.40903	4.56335	0.738334
		4.56588	1.36284	4.56582	0.691243
		4.56837	1.32772	4.56828	0.728173
		4.57083	1.32325	4.57075	0.73321
		4.5733	1.39361	4.57322	0.761781
		4.57577	1.41194	4.57568	0.708751
		4.57823	1.34503	4.57815	0.73928
		4.5807	1.34989	4.58063	0.689791
		4.58317	1.33647	4.5831	0.761209
		4.58563	1.30225	4.58557	0.710665
		4.5881	1.34417	4.58803	0.732462
		4.59058	1.33243	4.5905	0.724785
		4.59305	1.36018	4.59297	0.712336
		4.59552	1.34766	4.59543	0.720188
		4.59798	1.34083	4.5979	0.706991
		4.60045	1.24566	4.60037	0.71271
		4.60292	1.35111	4.60285	0.714536
		4.60538	1.25512	4.60532	0.762265
		4.60785	1.3371	4.60778	0.722036
		4.61033	1.32003	4.61025	0.751378
		4.6128	1.33145	4.61272	0.728767
		4.61527	1.26925	4.61518	0.717329
		4.61773	1.27192	4.61765	0.779707
		4.6202	1.37109	4.62012	0.748364
		4.62267	1.33773	4.6226	0.74258
		4.62513	1.27023	4.62507	0.705144
		4.6276	1.36575	4.62753	0.784986
		4.63007	1.33534	4.63	0.694652
		4.63255	1.2809	4.63247	0.724961
		4.63502	1.3342	4.63493	0.734903
		4.63748	1.31646	4.6374	0.695334
		4.63995	1.31132	4.63987	0.763409
		4.64242	1.28043	4.64233	0.694762
		4.64488	1.36096	4.64482	0.716405
		4.64735	1.3922	4.64728	0.716097
		4.64982	1.24252	4.64975	0.706265
		4.6523	1.4068	4.65222	0.727425
		4.65477	1.36775	4.65468	0.750322
		4.65723	1.31752	4.65715	0.715218
		4.6597	1.34228	4.65962	0.686228
		4.66217	1.39259	4.66208	0.742799
		4.66463	1.39404	4.66457	0.728635
		4.6671	1.35402	4.66703	0.689373
		4.66957	1.37634	4.6695	0.70609
		4.67203	1.32964	4.67197	0.672283
		4.67452	1.34252	4.67443	0.709169
		4.67698	1.35025	4.6769	0.720958
		4.67945	1.30323	4.67937	0.718297
		4.68192	1.33887	4.68183	0.736289
		4.68438	1.32976	4.6843	0.71106
		4.68685	1.29009	4.68678	0.717835
		4.68932	1.29593	4.68925	0.744449
		4.69178	1.34228	4.69172	0.721112
		4.69427	1.34181	4.69418	0.688009
		4.69673	1.31434	4.69665	0.705408
		4.6992	1.33377	4.69912	0.715437
		4.70167	1.27062	4.70158	0.70411
		4.70413	1.37744	4.70405	0.717021
		4.7066	1.30414	4.70653	0.722652
		4.70907	1.29735	4.709	0.718759
		4.71153	1.22863	4.71147	0.766642
		4.714	1.27596	4.71393	0.687724
		4.71648	1.40217	4.7164	0.721948
		4.71895	1.24982	4.71887	0.670897
		4.72142	1.29692	4.72133	0.707233
		4.72388	1.32804	4.7238	0.673955
		4.72635	1.32074	4.72627	0.749948
		4.72882	1.31202	4.72875	0.714448
		4.73128	1.24751	4.73122	0.730504
		4.73375	1.2479	4.73368	0.731626
		4.73623	1.24268	4.73615	0.711192
		4.7387	1.31901	4.73862	0.738884
		4.74117	1.37725	4.74108	0.697357
		4.74363	1.44757	4.74355	0.72054
		4.7461	1.37948	4.74602	0.714558
		4.74857	1.31026	4.7485	0.703626
		4.75103	1.35123	4.75097	0.72043
		4.7535	1.25387	4.75343	0.715723
		4.75598	1.2793	4.7559	0.711214
		4.75845	1.2842	4.75837	0.67732
		4.76092	1.29342	4.76083	0.707123
		4.76338	1.36869	4.7633	0.748958
		4.76585	1.29378	4.76577	0.693222
		4.76832	1.20509	4.76823	0.707321
		4.77078	1.3849	4.77072	0.677782
		4.77325	1.4272	4.77318	0.698875
		4.77572	1.28491	4.77565	0.719265
		4.7782	1.41637	4.77812	0.723422
		4.78067	1.38333	4.78058	0.689835
		4.78313	1.3145	4.78305	0.716119
		4.7856	1.26434	4.78552	0.74126
		4.78807	1.34895	4.78798	0.717219
		4.79053	1.30626	4.79047	0.687614
		4.793	1.29256	4.79293	0.73068
		4.79547	1.276	4.7954	0.670237
		4.79795	1.3497	4.79787	0.731142
		4.80042	1.33176	4.80033	0.668896
		4.80288	1.32121	4.8028	0.697907
		4.80535	1.284	4.80527	0.706969
		4.80782	1.40185	4.80773	0.737543
		4.81028	1.30009	4.81022	0.713018
		4.81275	1.33812	4.81268	0.675384
		4.81522	1.29134	4.81515	0.697049
		4.81768	1.2605	4.81762	0.694982
		4.82017	1.33114	4.82008	0.733518
		4.82263	1.37399	4.82255	0.75923
		4.8251	1.32878	4.82502	0.6879
		4.82757	1.28656	4.82748	0.708289
		4.83003	1.30759	4.82995	0.69507
		4.8325	1.31709	4.83243	0.684864
		4.83497	1.30535	4.8349	0.701756
		4.83743	1.30994	4.83737	0.723642
		4.83992	1.36214	4.83983	0.742646
		4.84238	1.32847	4.8423	0.739852
		4.84485	1.38156	4.84477	0.705276
		4.84732	1.34165	4.84723	0.684644
		4.84978	1.29452	4.8497	0.721134
		4.85225	1.29821	4.85218	0.752587
		4.85472	1.33683	4.85465	0.718341
		4.85718	1.28275	4.85712	0.697885
		4.85965	1.35037	4.85958	0.666322
		4.86213	1.34338	4.86205	0.707035
		4.8646	1.40848	4.86452	0.757052
		4.86707	1.36124	4.86698	0.710555
		4.86953	1.40193	4.86945	0.737125
		4.872	1.26689	4.87192	0.70598
		4.87447	1.31921	4.8744	0.667818
		4.87693	1.33035	4.87687	0.699909
		4.8794	1.23813	4.87933	0.738708
		4.88188	1.32203	4.8818	0.717065
		4.88435	1.27113	4.88427	0.705804
		4.88682	1.32082	4.88673	0.740292
		4.88928	1.27341	4.8892	0.697995
		4.89175	1.34734	4.89167	0.691375
		4.89422	1.31552	4.89415	0.651739
		4.89668	1.34424	4.89662	0.680069
		4.89915	1.28369	4.89908	0.710972
		4.90162	1.2716	4.90155	0.668896
		4.9041	1.28883	4.90402	0.684842
		4.90657	1.36363	4.90648	0.750916
		4.90903	1.32851	4.90895	0.745175
		4.9115	1.36387	4.91142	0.659306
		4.91397	1.27105	4.91388	0.699931
		4.91643	1.28781	4.91637	0.695026
		4.9189	1.33337	4.91883	0.768798
		4.92137	1.29393	4.9213	0.708795
		4.92385	1.28973	4.92377	0.727095
		4.92632	1.26258	4.92623	0.717945
		4.92878	1.3413	4.9287	0.728547
		4.93125	1.25175	4.93117	0.718825
		4.93372	1.34358	4.93363	0.71139
		4.93618	1.35598	4.93612	0.713194
		4.93865	1.28079	4.93858	0.682907
		4.94112	1.36799	4.94105	0.721002
		4.94358	1.35217	4.94352	0.726941
		4.94607	1.2966	4.94598	0.747023
		4.94853	1.33808	4.94845	0.719199
		4.951	1.32089	4.95092	0.7417
		4.95347	1.31332	4.95338	0.732594
		4.95593	1.33479	4.95585	0.723224
		4.9584	1.36253	4.95833	0.772405
		4.96087	1.39271	4.9608	0.66001
		4.96333	1.36347	4.96327	0.731956
		4.96582	1.3287	4.96573	0.729822
		4.96828	1.35821	4.9682	0.76022
		4.97075	1.36806	4.97067	0.695488
		4.97322	1.4066	4.97313	0.744867
		4.97568	1.36084	4.9756	0.713216
		4.97815	1.3322	4.97808	0.706683
		4.98062	1.29307	4.98055	0.731956
		4.98308	1.3557	4.98302	0.720474
		4.98555	1.41928	4.98548	0.715525
		4.98803	1.29539	4.98795	0.72969
		4.9905	1.37968	4.99042	0.6954
[truncated: 255 more rows]

[truncated: 24 more sheets: Supplementary Figure 7, Supplementary Figure 8, Supplementary Figure 9, Supplementary Figure 10, Supplementary Figure 11, Supplementary Figure 12, Supplementary Figure 13, Supplementary Figure 14, Supplementary Figure 15, Supplementary Figure 16, Supplementary Figure 17, Supplementary Figure 19, Supplementary Figure 20, Supplementary Figure 21, Supplementary Figure 22, Supplementary Figure 23, Supplementary Figure 24, Supplementary Figure 25, Supplementary Figure 26, Supplementary Figure 27 …]
